# Supplementary material for: The Genome of a Pathogenic Rhodococcus: Cooptive Virulence Underpinned by Key Gene Acquisitions
Source: PLoS Genet. 2010 Sep 30;6(9):e1001145. doi: 10.1371/journal.pgen.1001145 (PMC2947987; doi:10.1371/journal.pgen.1001145)
Supplement: Dataset S1 — Layout file of expression network analysis with r = 0.85. Viewable with Biolayout Express 3D (http://www.biolayout.org/). (0.34 MB ZIP) [file pgen.1001145.s001.zip › 10_PLGE_RA_2962R1_Suppl_Dataset_1.layout]

//BioLayout Express 3D Update 8 Layout File
REQ31600	REQ36190	0.89124435
REQ28480	REQ41890	0.8790032
REQ10770	REQ13910	0.8714234
REQ11780	REQ38840	0.867327
REQ26350	REQ39160	0.8955578
REQ21060	REQ31910	0.9432766
REQ14220	REQ27890	0.8573437
pVAPA_0090	pVAPA_0320	0.9174702
REQ14560	REQ42260	0.86074656
REQ0040	REQ2360	0.8683632
REQ38400	REQ39290	0.85893446
REQ27390	REQ45640	0.91644603
REQ13180	REQ16950	0.88242894
REQ7820	REQ24630	0.8735966
REQ13800	REQ45460	0.9307522
REQ43520	REQ44120	0.87767106
REQ2400	REQ40320	0.8646883
REQ2120	REQ35050	0.90811986
REQ31120	REQ34380	0.85736513
REQ27500	REQ29820	0.86673075
REQ21060	REQ38370	0.8579367
pVAPA_vapA	REQ16890	0.8898329
REQ7900	REQ8350	0.87663597
REQ9840	REQ15290	0.92725533
pVAPA_0280	pVAPA_0290	0.92679316
REQ22040	REQ35580	0.869238
REQ25820	REQ27120	0.86888593
pVAPA_0170	pVAPA_vapD	0.90190923
REQ3720	REQ41910	0.91821504
REQ8540	REQ13440	0.89580095
REQ3200	REQ22460	0.87739617
REQ16930	REQ42660	0.89390457
REQ17860	REQ34950	0.87701756
REQ23960	REQ26270	0.89694035
REQ11460	REQ33320	0.856737
REQ15780	REQ45110	0.8731429
REQ0460	REQ41240	0.87241286
REQ19200	REQ36490	0.8789463
REQ19040	REQ24680	0.8897063
REQ23960	REQ30720	0.864648
REQ36790	REQ46830	0.8621712
REQ4000	REQ13340	0.8747802
REQ15290	REQ40040	0.86272067
REQ29360	REQ37360	0.8804389
pVAPA_0090	pVAPA_0800	0.8786537
REQ13320	REQ45390	0.8577145
REQ25910	REQ26340	0.89974976
REQ5630	REQ38850	0.91405916
REQ14890	REQ21870	0.9208305
REQ5760	REQ42390	0.896178
REQ13320	REQ19840	0.8756064
REQ25880	REQ26370	0.88029283
REQ20490	REQ45410	0.8503619
REQ41210	REQ42320	0.8551162
REQ1320	REQ38760	0.90481144
REQ4090	REQ25990	0.8800078
REQ16220	REQ24620	0.9237284
REQ18950	REQ18960	0.90677977
REQ44120	REQ46310	0.8630717
REQ25880	REQ26290	0.89919794
REQ34660	REQ40560	0.8616512
REQ31880	REQ40380	0.9068162
pVAPA_vapE	REQ18520	0.903951
REQ28830	REQ43530	0.8563022
REQ2740	REQ2750	0.8666843
REQ40600	REQ41930	0.868971
pVAPA_0370	pVAPA_0380	0.9809897
REQ31750	REQ34930	0.895075
REQ4340	REQ9620	0.93030375
REQ4320	REQ15130	0.86169046
REQ26340	REQ26350	0.8711494
REQ24630	REQ46020	0.9377742
REQ10890	REQ31600	0.8804162
REQ5830	REQ33070	0.8501947
REQ35690	REQ35810	0.87052953
REQ4100	REQ4320	0.86590934
REQ38760	REQ45570	0.89514494
REQ42990	REQ45640	0.8932349
REQ12350	REQ27800	0.8505184
REQ21770	REQ26110	0.8605402
pVAPA_0030	pVAPA_0180	0.86490285
pVAPA_0370	pVAPA_0420	0.98047787
REQ26110	REQ26130	0.936632
REQ15920	REQ43310	0.8812117
REQ7810	REQ16860	0.8946798
REQ42970	REQ46820	0.9096223
REQ19010	REQ23960	0.86420166
REQ15410	REQ35060	0.89745986
REQ1250	REQ30720	0.8737171
REQ24020	REQ39160	0.88508075
REQ42340	REQ46610	0.8581861
REQ4670	REQ15130	0.85047203
REQ25720	REQ28740	0.9445544
REQ3340	REQ21870	0.92185444
REQ18990	REQ22920	0.8859561
REQ16950	REQ18980	0.853014
REQ3980	REQ4030	0.89564663
REQ13320	REQ40810	0.9131371
REQ15410	REQ28740	0.8508424
REQ4040	REQ42330	0.8516272
REQ6020	REQ13570	0.8776328
REQ18940	REQ19010	0.8570857
REQ18110	GE_BrightCorner	0.92224336
REQ4340	REQ8500	0.8742712
REQ6270	REQ37830	0.8840791
REQ18990	REQ40410	0.88573885
REQ2730	REQ6920	0.86715096
REQ11740	REQ20280	0.8897939
REQ3690	REQ41240	0.9045176
REQ2870	REQ21990	0.85125595
REQ26320	REQ34110	0.8891428
REQ24360	REQ31250	0.873259
REQ18890	REQ26190	0.932284
REQ16040	REQ46020	0.8716908
REQ26570	REQ43580	0.9486252
REQ1420	REQ13910	0.8931462
REQ4100	REQ15130	0.9297471
REQ24640	REQ33280	0.91078913
REQ36180	REQ41950	0.8546511
REQ16390	REQ26970	0.86423135
REQ26350	REQ26880	0.9539708
REQ9610	REQ25770	0.92160445
REQ2730	REQ14220	0.8761717
REQ12700	REQ28630	0.85877186
REQ2750	REQ26300	0.8877865
pVAPA_vapX	pVAPA_0570	0.8903323
pVAPA_0480	pVAPA_0850	0.9412347
REQ15990	REQ36790	0.9023786
REQ19060	REQ41640	0.8587483
REQ27170	REQ42970	0.8899215
REQ14690	REQ38090	0.8598919
REQ14540	REQ22460	0.9034676
REQ2740	REQ10030	0.8608992
REQ20880	REQ44630	0.91076803
REQ15920	REQ43990	0.86369544
REQ2010	REQ16860	0.85882986
REQ36730	REQ46070	0.8814213
REQ21830	REQ40990	0.8632489
REQ46820	REQ46830	0.91449535
REQ14250	REQ26130	0.85101646
REQ14800	REQ22460	0.8657206
REQ35840	REQ46310	0.8693501
REQ4900	REQ40820	0.8936227
REQ25530	REQ26921	0.9038525
REQ2930	REQ40620	0.86427873
REQ15280	REQ16220	0.93223286
REQ4680	REQ16020	0.86320996
REQ4020	REQ41240	0.8627407
REQ35800	REQ35820	0.9878536
REQ2750	REQ26921	0.89120334
REQ1420	REQ46840	0.91152203
REQ2170	REQ39580	0.9357869
REQ1630	REQ32160	0.8690955
REQ3140	REQ40590	0.8639636
REQ16600	REQ45970	0.8957762
REQ21700	REQ47140	0.86368227
REQ24360	REQ41590	0.90766233
REQ26270	REQ27150	0.9116633
REQ17820	REQ41600	0.855986
REQ19050	REQ46100	0.8728288
REQ11780	REQ18940	0.87822074
REQ7850	REQ39150	0.8880808
REQ32650	REQ34480	0.89928174
REQ30240	REQ32930	0.9472245
REQ19040	REQ31290	0.9076918
REQ4460	REQ35080	0.86637664
REQ27660	REQ40660	0.8794291
REQ15770	REQ22980	0.876578
REQ29670	REQ45400	0.9148219
REQ2260	REQ2310	0.90358263
REQ16220	REQ25960	0.8932862
REQ1630	REQ2790	0.87744266
REQ20720	REQ34730	0.9194548
REQ9260	REQ13140	0.850519
pVAPA_0170	pVAPA_0730	0.8770135
REQ4340	REQ37490	0.85363936
REQ14710	REQ19340	0.8893268
REQ13440	REQ22380	0.95111394
pVAPA_0020	pVAPA_0080	0.9207906
REQ35080	REQ43540	0.89417183
REQ5870	REQ35940	0.88339907
REQ2000	REQ46060	0.90338135
REQ5450	REQ35810	0.86845446
REQ35680	REQ35850	0.85513574
REQ33830	REQ41640	0.85713446
pVAPA_0280	pVAPA_0830	0.9239048
REQ4030	REQ16590	0.87002647
REQ43150	REQ43560	0.85693055
REQ17470	REQ31590	0.90987116
REQ12510	REQ35090	0.92415816
pVAPA_vapG	pVAPA_0730	0.87538135
REQ16020	REQ27370	0.8907592
REQ12500	REQ43010	0.9049608
REQ4260	REQ31830	0.850069
REQ16040	REQ25940	0.9053488
REQ2480	REQ33120	0.8536853
REQ35810	REQ39000	0.85294735
REQ12080	REQ40220	0.8547782
REQ7850	REQ15290	0.85405904
REQ18980	REQ46060	0.9161616
REQ2730	REQ23970	0.86018044
REQ18110	REQ29670	0.8799118
REQ15880	REQ25060	0.9267971
REQ25400	REQ34930	0.8971831
REQ12080	REQ35590	0.9269748
REQ22200	REQ41210	0.87501675
REQ7480	REQ40380	0.9659825
REQ37270	REQ46900	0.8885936
REQ26130	REQ26921	0.94953287
pVAPA_0490	pVAPA_0710	0.8831552
REQ28260	REQ33740	0.86891675
REQ14250	REQ18960	0.866302
REQ31750	REQ40230	0.92564255
REQ18980	REQ40760	0.8781047
REQ32830	REQ35600	0.85897994
REQ14680	REQ15780	0.85930866
REQ12540	REQ18960	0.8548918
REQ25570	REQ26860	0.8700318
REQ25630	REQ33980	0.8724065
REQ45500	REQ47410	0.878251
REQ3200	REQ40380	0.9004119
pVAPA_0730	REQ33720	0.9109385
REQ14640	REQ26190	0.8523628
REQ35090	REQ44120	0.91490793
REQ25530	REQ26870	0.9707826
REQ3090	REQ33700	0.869423
REQ0860	REQ4680	0.8507271
REQ4160	REQ7450	0.8911441
REQ40810	REQ41270	0.87774533
REQ4540	REQ39960	0.8897083
REQ5400	REQ5610	0.86464316
pVAPA_0460	pVAPA_0520	0.9457885
pVAPA_0380	pVAPA_0470	0.8864758
REQ20100	REQ42440	0.8643139
REQ7470	REQ23960	0.89852905
pVAPA_0080	pVAPA_0190	0.85722965
REQ14500	REQ40400	0.91371447
REQ24620	REQ35240	0.86448723
pVAPA_0090	pVAPA_0180	0.9268825
REQ2870	REQ40560	0.86431766
REQ0440	REQ43410	0.85581636
REQ15420	REQ17680	0.85909337
REQ4260	REQ40820	0.85241723
REQ15880	REQ42660	0.9002408
REQ29810	REQ41270	0.8565909
pVAPA_0160	pVAPA_0361	0.95648724
pVAPA_0010	REQ36630	0.8948326
REQ18190	REQ35680	0.9033669
REQ21220	REQ38860	0.92470974
REQ2040	REQ46060	0.931752
REQ35850	REQ43510	0.8616178
REQ17990	REQ23680	0.88489074
REQ3200	REQ7490	0.94669706
REQ13910	REQ16330	0.8683027
REQ4060	REQ42340	0.8747042
REQ37130	REQ43660	0.9017541
REQ9720	REQ22690	0.8521848
REQ8490	REQ20150	0.87776846
REQ26320	REQ26370	0.9827387
REQ5350	REQ27140	0.8863254
pVAPA_0070	pVAPA_0310	0.87239313
REQ20830	REQ28830	0.9216719
REQ5070	REQ14020	0.96781594
REQ27150	REQ34000	0.86356956
REQ22040	REQ36470	0.85884565
REQ18680	REQ29840	0.87818605
REQ4090	REQ37490	0.88630563
REQ16940	REQ28260	0.8578523
REQ34950	REQ34960	0.9833419
REQ20580	REQ31790	0.863687
REQ13080	REQ15130	0.8704264
REQ0970	REQ20640	0.85146725
REQ3400	REQ7440	0.8506436
REQ7850	REQ27870	0.850625
REQ7440	REQ24630	0.89640325
REQ34430	REQ44320	0.85894835
REQ19040	REQ40380	0.8724268
REQ18940	REQ24640	0.9274066
REQ17860	REQ20150	0.88459873
REQ40810	REQ41520	0.8869163
REQ3650	REQ10900	0.8758568
Req3540	REQ17510	0.870016
REQ19020	REQ27180	0.8546343
REQ16220	REQ35240	0.89211756
REQ26380	REQ38820	0.873937
REQ45390	REQ45410	0.90940964
REQ31240	REQ41930	0.8875392
REQ9840	REQ27800	0.8711638
REQ15600	REQ20720	0.868134
REQ17820	REQ33160	0.86060786
REQ8540	REQ16270	0.92660385
REQ26400	REQ33440	0.8661656
REQ3170	REQ13130	0.85447323
REQ15990	REQ37500	0.85833985
REQ7480	REQ34950	0.9126558
REQ25400	REQ31440	0.8537906
REQ2740	REQ24020	0.872228
REQ12490	REQ38970	0.9233748
REQ11420	REQ13440	0.87299377
REQ16910	REQ43560	0.8646086
REQ6880	REQ27390	0.85678446
REQ8430	REQ21220	0.8519902
REQ24640	REQ30180	0.8676971
REQ3980	REQ10840	0.9351923
REQ27160	REQ27170	0.9908528
pVAPA_0140	REQ11600	0.9560105
REQ3730	REQ27300	0.8982141
REQ4010	REQ4040	0.8777847
REQ1480	REQ44120	0.8511985
REQ13090	REQ45250	0.8766099
REQ33720	REQ33730	0.9798223
REQ14810	REQ39580	0.8702144
REQ4040	REQ4080	0.880547
REQ16910	REQ20830	0.88051254
REQ40560	REQ40650	0.8571298
REQ21840	REQ26110	0.8604389
REQ2730	REQ18980	0.8797874
REQ9050	REQ15410	0.9106988
REQ16210	REQ27120	0.896499
REQ5830	REQ24450	0.85134196
REQ2400	REQ14900	0.8858332
REQ3090	REQ4210	0.86461556
REQ35580	REQ35850	0.8537492
REQ35680	REQ35770	0.87099504
REQ33080	REQ41280	0.8821701
REQ4230	REQ27410	0.87071973
REQ26370	REQ34110	0.87788904
pVAPA_0010	REQ16270	0.8721281
REQ18980	REQ27180	0.91202253
REQ41130	REQ45100	0.8855268
REQ1250	REQ44750	0.91730905
REQ9720	REQ34400	0.86466104
REQ22040	REQ27420	0.874676
REQ12510	REQ13320	0.8599108
REQ26380	REQ26660	0.94838184
REQ18880	REQ38840	0.87418926
REQ27140	REQ47410	0.86666065
REQ18680	REQ35690	0.8814655
REQ18940	REQ31290	0.87035364
REQ41940	REQ43460	0.85893345
REQ11190	REQ43410	0.8790172
REQ0960	REQ31070	0.88134176
pVAPA_0080	pVAPA_vapX	0.88093513
REQ9940	REQ35960	0.9081682
REQ35090	REQ40800	0.85778373
REQ5350	REQ8810	0.85316974
REQ5610	REQ41600	0.88622266
REQ41980	REQ44840	0.8507471
REQ26390	REQ30110	0.8872998
REQ14500	REQ30290	0.86672103
REQ19030	REQ27810	0.92306614
REQ5960	REQ40180	0.8955795
REQ18200	REQ35840	0.8695107
REQ26130	REQ26380	0.9219363
REQ23960	REQ46020	0.9062821
REQ2990	REQ35000	0.86280763
REQ12080	REQ19150	0.8655496
REQ4130	REQ25860	0.8572303
REQ24450	REQ32990	0.85737145
REQ5830	REQ34960	0.86033034
REQ12330	REQ45510	0.8727674
REQ14710	REQ31880	0.91168433
REQ23810	REQ38840	0.88975346
REQ25240	REQ46790	0.9052328
REQ5350	REQ7480	0.89274937
REQ33130	REQ40590	0.92411137
REQ10030	REQ40320	0.90937865
REQ42970	REQ46020	0.8538331
REQ12510	REQ46680	0.8794095
REQ35700	REQ35710	0.94031835
REQ5240	REQ36960	0.9168371
REQ2110	REQ2250	0.85485685
REQ1090	REQ8490	0.8551572
pVAPA_0361	pVAPA_0810	0.9867255
REQ13080	REQ45740	0.9070794
REQ25950	REQ27380	0.9103357
REQ18880	REQ46020	0.8647773
REQ19330	REQ23810	0.86121404
REQ2190	REQ43740	0.91176736
REQ2170	REQ32320	0.9207673
REQ20830	REQ38990	0.89721227
REQ29590	REQ41900	0.87129784
REQ3020	REQ15110	0.88902706
REQ29140	REQ34730	0.8653915
REQ36600	REQ37490	0.87016416
REQ3200	REQ40400	0.8934254
pVAPA_vapF	REQ18110	0.8800415
REQ24960	REQ31750	0.8644335
REQ18190	REQ36840	0.86321247
REQ28470	REQ29930	0.8926312
REQ19430	REQ38860	0.8704582
REQ12900	REQ18310	0.8538313
REQ4090	REQ27120	0.8671501
REQ9940	REQ23990	0.8649449
REQ0440	REQ10900	0.8974337
pVAPA_vapH	pVAPA_0530	0.97969586
REQ28730	REQ44120	0.9303826
REQ19150	REQ36460	0.853012
REQ28190	REQ42390	0.85285413
REQ39000	REQ43530	0.8843723
REQ12080	REQ30680	0.876175
REQ19840	REQ22380	0.86287516
REQ32350	REQ46850	0.86752075
REQ31830	REQ43110	0.8618663
REQ17470	REQ43530	0.8554674
REQ4580	REQ6430	0.8875675
REQ13470	REQ40010	0.8553414
REQ15130	REQ15280	0.931036
REQ15920	REQ36620	0.87897474
REQ9560	REQ47120	0.90259445
REQ2790	REQ43850	0.86305326
REQ32930	REQ45370	0.95849085
REQ4030	REQ16820	0.8776962
REQ5820	REQ8810	0.92272156
REQ2250	REQ2300	0.88949543
REQ29980	REQ30320	0.87002414
REQ1060	REQ31220	0.89726174
REQ11740	REQ42320	0.8749286
pVAPA_0170	pVAPA_0480	0.85191584
REQ7920	REQ20180	0.8691027
REQ8520	REQ23810	0.8504444
REQ2010	REQ34950	0.857927
REQ5070	REQ45460	0.8533565
REQ7510	REQ8520	0.8570423
REQ31550	REQ42260	0.8587051
REQ19330	REQ20580	0.86382765
REQ6630	REQ34730	0.9153363
REQ28070	REQ45100	0.8692618
pVAPA_0710	REQ32820	0.8763854
REQ27840	REQ30720	0.8604389
REQ15130	REQ25920	0.8756032
REQ3100	REQ33440	0.9200217
REQ4030	REQ33830	0.8637613
REQ16260	REQ20490	0.9093131
REQ13920	REQ32390	0.8705143
REQ1480	REQ41270	0.8734049
REQ8320	REQ36910	0.9014592
REQ31250	REQ41590	0.8921596
REQ2260	REQ29360	0.8892592
pVAPA_0060	pVAPA_0340	0.97197497
Req3540	REQ46060	0.87922144
REQ4480	REQ43850	0.8885753
REQ20720	REQ39290	0.8892336
REQ4660	REQ26921	0.8971208
REQ13320	REQ40820	0.90997374
REQ12510	REQ21140	0.854802
REQ28730	REQ35080	0.9385459
REQ1420	REQ13340	0.9553172
REQ20150	REQ27140	0.8900616
REQ5740	REQ8810	0.8572136
REQ22870	REQ32820	0.85422766
REQ20640	REQ43230	0.887738
REQ7850	REQ12460	0.892494
REQ11770	REQ30110	0.85229415
REQ23970	REQ38820	0.8999062
pVAPA_0130	pVAPA_0390	0.89656866
REQ1220	REQ13910	0.85063314
REQ13140	REQ22200	0.88448656
REQ24360	REQ38480	0.88171643
REQ2300	REQ32320	0.9013592
REQ34120	REQ45950	0.8511348
REQ4230	REQ13710	0.8854393
REQ6350	REQ31550	0.8501117
REQ21140	REQ39000	0.86955225
REQ11780	REQ18880	0.87244046
REQ45100	REQ45970	0.8656998
REQ35700	REQ36840	0.9345419
pVAPA_vapI	pVAPA_0710	0.94688326
REQ13320	REQ35040	0.8996481
REQ22380	REQ36620	0.94125223
REQ5070	REQ39580	0.8755236
REQ16930	REQ27730	0.8575024
REQ16920	REQ29070	0.88366437
REQ16860	REQ27730	0.91635656
REQ4870	REQ4890	0.91599536
REQ4290	REQ12700	0.8952858
pVAPA_0320	pVAPA_0740	0.94054514
REQ2900	REQ27360	0.8526904
REQ29000	REQ43730	0.88130933
pVAPA_0100	pVAPA_0361	0.9004382
REQ26870	REQ39160	0.87111276
REQ25530	REQ34110	0.89701486
REQ31980	REQ42980	0.8669235
REQ12460	REQ39140	0.895493
REQ20150	REQ34960	0.8675709
REQ2120	REQ23220	0.89272755
REQ18660	REQ21140	0.88895065
REQ21830	REQ37500	0.86407155
REQ20380	REQ46870	0.9102017
REQ9930	REQ28070	0.8881444
REQ4660	REQ14880	0.8715993
pVAPA_vapA	REQ2240	0.86632514
REQ0450	REQ5240	0.87125874
REQ4210	REQ24630	0.8559499
REQ8560	REQ18670	0.86008286
REQ1250	REQ8500	0.86420447
REQ32950	REQ41270	0.8876719
REQ5830	REQ17990	0.85262555
REQ23810	REQ24640	0.8703452
REQ5350	REQ15880	0.8903291
REQ26110	REQ26330	0.96916044
REQ14510	REQ46060	0.9206869
REQ19030	REQ27770	0.87987584
REQ27120	REQ38970	0.8755155
REQ24440	REQ29070	0.8680688
REQ0390	REQ2170	0.88495624
REQ14800	REQ33990	0.8659248
REQ28070	REQ37600	0.94292074
REQ3980	REQ16140	0.8626698
REQ20380	REQ32740	0.8730906
REQ0920	REQ45250	0.85205406
REQ7820	REQ16860	0.87810075
REQ18670	REQ29380	0.92169476
REQ3020	REQ43580	0.94688463
REQ8540	REQ28190	0.86744684
REQ11690	REQ37600	0.9090674
REQ18880	REQ38820	0.8934702
REQ6880	REQ26340	0.8807211
REQ38820	REQ46740	0.8812744
REQ9840	REQ18960	0.8767158
REQ31980	REQ33600	0.94112116
REQ7300	REQ46350	0.94119495
REQ21770	REQ26280	0.88084334
REQ23960	REQ40410	0.8563263
REQ31770	REQ40230	0.8572445
REQ25920	REQ33830	0.88010347
REQ4120	REQ22450	0.9080754
REQ7480	REQ19010	0.8917107
REQ18980	REQ23960	0.93549395
REQ20280	REQ21990	0.9024813
REQ12490	REQ46020	0.9018889
REQ4020	REQ4100	0.8699495
REQ25100	REQ33080	0.8915139
REQ0450	REQ33510	0.8694016
REQ10560	REQ40380	0.88149124
pVAPA_0130	pVAPA_0440	0.8887401
REQ3140	REQ42440	0.85405666
REQ29840	REQ43530	0.8617027
REQ3860	REQ15110	0.85243493
REQ8550	REQ29840	0.85355556
REQ22040	REQ35690	0.89208406
REQ3260	REQ32900	0.8626083
REQ27870	REQ39160	0.852831
REQ25150	REQ41280	0.86999756
REQ3090	REQ14230	0.8622804
REQ34610	REQ43160	0.8988754
REQ2480	REQ26120	0.87168294
REQ12180	REQ18660	0.85592705
REQ4340	REQ26340	0.86390936
REQ19330	REQ20150	0.8544348
REQ14900	REQ26140	0.954891
REQ20830	REQ32290	0.90694416
REQ35750	REQ43550	0.8688115
REQ26120	REQ27170	0.862736
REQ7460	REQ40410	0.8625228
REQ16470	REQ32990	0.9146556
REQ16470	REQ22190	0.8828671
REQ15280	REQ24620	0.8991415
REQ32350	REQ39970	0.8674593
REQ17490	REQ35750	0.8962007
REQ25040	REQ26910	0.8919258
REQ11630	REQ37800	0.8692915
REQ26080	REQ35940	0.85739386
REQ6470	REQ34210	0.8676132
REQ1090	REQ31290	0.903309
REQ35560	REQ36480	0.8710854
REQ23960	REQ42970	0.8576751
REQ16040	REQ25310	0.8603256
REQ15280	REQ18020	0.9045832
REQ24690	REQ46060	0.85545945
REQ4090	REQ36600	0.9081658
REQ22380	REQ39640	0.90959907
REQ20700	REQ42210	0.8867094
REQ2170	REQ34730	0.8565944
pVAPA_0110	pVAPA_0560	0.8750481
REQ2730	REQ26110	0.9225417
REQ16260	REQ31250	0.8514358
REQ36620	REQ36630	0.8966424
REQ27400	REQ35240	0.89848155
REQ26400	REQ30110	0.9052496
REQ0970	REQ14680	0.88161933
REQ28830	REQ39000	0.87681466
REQ16940	REQ18970	0.9109584
REQ2790	REQ22000	0.88591087
REQ4870	REQ31830	0.864846
REQ30730	REQ45950	0.8507763
REQ26300	REQ26921	0.85863906
REQ5820	REQ6350	0.8726305
REQ27820	REQ30720	0.90764785
REQ20770	REQ34050	0.9270069
REQ16920	REQ23820	0.8740287
REQ14670	REQ34480	0.8912282
REQ14850	REQ25860	0.8545625
REQ2360	REQ4130	0.86071205
REQ4100	REQ24110	0.8514019
REQ21860	REQ26130	0.9025274
REQ32830	REQ39330	0.8625775
REQ16900	REQ20830	0.8853778
REQ8530	REQ14560	0.91593987
REQ27180	REQ38820	0.85202265
REQ10840	REQ35010	0.8727585
REQ4880	REQ41260	0.85494566
pVAPA_0040	pVAPA_0290	0.9317129
REQ16220	REQ25860	0.88125396
REQ15850	REQ26910	0.9063445
REQ4160	REQ19060	0.87274265
REQ31240	REQ41940	0.8855301
REQ16040	REQ18880	0.925104
pVAPA_vapD	REQ18110	0.89949745
REQ3710	REQ18990	0.85779345
REQ37630	REQ46780	0.86877984
REQ38840	REQ46020	0.8813012
REQ1090	REQ44530	0.91469467
REQ33990	REQ38130	0.87973803
REQ26270	REQ38130	0.8584855
REQ2190	REQ33160	0.88899815
REQ28830	REQ40800	0.86404145
pVAPA_0320	pVAPA_0810	0.96638954
pVAPA_0361	pVAPA_0440	0.984685
REQ34590	REQ40380	0.89440745
REQ21700	REQ46890	0.85416925
REQ1480	REQ39300	0.8702496
REQ22690	REQ27300	0.8755776
REQ29650	REQ34210	0.88150615
REQ1320	REQ4680	0.8681588
REQ2170	REQ7870	0.88067114
REQ16330	REQ35630	0.85105777
REQ32320	REQ45110	0.8825224
REQ13340	REQ45750	0.8753275
pVAPA_0730	REQ44840	0.92220956
REQ40180	REQ43540	0.85922545
REQ34610	REQ43420	0.85203844
REQ16950	REQ38130	0.887845
REQ18890	REQ46940	0.89197636
REQ10030	REQ26870	0.95962864
REQ4210	REQ38820	0.8747762
REQ2900	REQ13080	0.88649344
REQ10060	REQ13640	0.9117074
REQ2800	REQ20280	0.941856
REQ2730	REQ4210	0.8652419
REQ1320	REQ42890	0.8987928
REQ3110	REQ25560	0.9254587
pVAPA_0710	REQ23850	0.94651616
REQ40370	REQ40410	0.9676024
REQ35710	REQ35850	0.96783096
REQ19180	REQ19190	0.8839793
REQ4630	REQ26350	0.87988156
REQ12350	REQ14950	0.8655227
REQ17000	REQ37020	0.8637769
REQ2730	REQ8380	0.8687285
REQ12510	REQ22240	0.8824679
REQ21830	REQ25570	0.8544057
REQ11780	REQ21770	0.8941324
pVAPA_0010	pVAPA_0730	0.85782886
REQ39960	REQ40130	0.9113384
REQ24110	REQ25820	0.85062635
REQ10900	REQ32880	0.908682
REQ2260	REQ28740	0.9169984
REQ17860	REQ45490	0.8905316
REQ1250	REQ25310	0.85160965
REQ9050	REQ23570	0.8691413
REQ36180	REQ36190	0.9379991
REQ38400	REQ39330	0.861197
REQ32930	REQ45000	0.9372686
REQ40990	REQ45940	0.9195742
REQ16860	REQ22920	0.892376
REQ18950	REQ19050	0.90960515
REQ12300	REQ46740	0.8576583
REQ20490	REQ46630	0.91419524
REQ17920	REQ24870	0.8800551
REQ9850	REQ27160	0.8688213
REQ16220	REQ27410	0.9148755
REQ30680	REQ33770	0.89674646
REQ39960	REQ40090	0.956079
REQ6630	REQ8590	0.8531536
REQ32820	REQ45410	0.90416366
REQ27140	REQ34960	0.9115696
REQ2230	REQ8450	0.88478506
REQ5350	REQ40400	0.88797635
REQ5400	REQ21490	0.88506687
REQ40550	REQ46080	0.8806271
REQ20780	REQ30180	0.8752132
REQ12080	REQ31770	0.88508964
REQ2400	REQ2750	0.8990745
REQ15110	REQ44110	0.9485475
REQ4120	REQ16020	0.85313684
REQ9090	REQ27120	0.8850197
REQ3200	REQ32860	0.8537577
REQ27370	REQ34120	0.86682576
REQ45750	REQ46160	0.90644956
REQ4890	REQ20000	0.8577419
pVAPA_0520	pVAPA_0710	0.8755733
REQ3730	REQ20380	0.9041006
REQ1090	REQ35950	0.855456
REQ5870	REQ23990	0.85100526
REQ26080	REQ44750	0.87176335
REQ35050	REQ35210	0.87392724
REQ30320	REQ42990	0.86218214
pVAPA_0370	pVAPA_0850	0.95395947
REQ7810	REQ44530	0.91292757
REQ26140	REQ47100	0.8752555
REQ8200	REQ35080	0.93994015
REQ16270	REQ44840	0.87840915
REQ19340	REQ31550	0.85217714
REQ16900	REQ31600	0.87168294
REQ16020	REQ45750	0.8711063
REQ27170	REQ46830	0.9205495
pVAPA_0030	pVAPA_0190	0.8822471
REQ7920	REQ35090	0.88657033
REQ18960	REQ39150	0.9157922
pVAPA_0090	pVAPA_0361	0.9119705
REQ8490	REQ19010	0.9127181
REQ9550	REQ36200	0.86766535
REQ26380	REQ33440	0.91135335
pVAPA_0390	pVAPA_0810	0.9323026
REQ13800	REQ45370	0.9267792
REQ33720	REQ46630	0.8579954
REQ27400	REQ33830	0.88710195
REQ11530	REQ24110	0.9893338
REQ17990	REQ27140	0.8612247
REQ4080	REQ26240	0.8583218
REQ7440	REQ14510	0.92937994
REQ5070	REQ45290	0.87466073
REQ9270	REQ41130	0.85213697
REQ21840	REQ21900	0.93562466
REQ4290	REQ47140	0.88591754
REQ11780	REQ26110	0.858987
REQ21060	REQ30240	0.9428369
REQ9560	REQ11630	0.92760324
REQ29980	REQ46820	0.8565229
REQ2900	REQ26900	0.856694
REQ9840	REQ27840	0.8595703
REQ16860	REQ30180	0.89013624
REQ3030	REQ46350	0.9404704
REQ23680	REQ40410	0.8797956
REQ5450	REQ43110	0.8815321
REQ2120	REQ21060	0.88143134
REQ5630	REQ30110	0.8525125
REQ19060	REQ27170	0.866442
REQ6020	REQ8530	0.8526
REQ3020	REQ44110	0.8873432
REQ11190	REQ43740	0.9105304
REQ23130	REQ25400	0.8674627
REQ19330	REQ30440	0.9256271
REQ3690	REQ4020	0.8646967
pVAPA_0090	pVAPA_0840	0.92927855
REQ10890	REQ19190	0.8838441
REQ11190	REQ19840	0.8555792
REQ7490	REQ23810	0.9004152
REQ36620	REQ38990	0.8658989
REQ18970	REQ32860	0.8767733
REQ25910	REQ25940	0.96408546
REQ17820	REQ32960	0.85895485
REQ26900	REQ37490	0.878052
REQ7490	REQ40380	0.9568842
REQ5760	REQ41910	0.85474443
REQ15600	REQ26020	0.88903147
REQ16850	REQ19060	0.8849195
REQ36480	REQ44120	0.86455077
REQ17820	REQ31250	0.8591092
REQ35070	REQ45370	0.87027305
REQ8560	REQ18190	0.9114344
REQ32930	REQ38400	0.8972788
REQ12490	REQ27170	0.86350214
pVAPA_0040	pVAPA_0320	0.9610339
REQ42620	REQ45110	0.8681215
REQ3400	REQ33320	0.9279572
pVAPA_0730	REQ32660	0.8672587
REQ31210	REQ32240	0.86761963
pVAPA_0140	REQ44300	0.8548165
REQ40400	REQ46850	0.88570184
REQ26350	REQ26400	0.8988759
REQ19220	REQ45220	0.91279125
REQ2270	REQ2280	0.9163035
REQ3090	REQ26860	0.8587031
REQ13580	REQ42630	0.89488536
REQ26080	REQ46020	0.87628865
REQ35580	REQ35830	0.8711377
REQ15270	REQ16210	0.9145482
REQ32160	REQ46890	0.8724436
REQ40810	REQ40840	0.965679
REQ19470	REQ38170	0.8855654
REQ23810	REQ46850	0.90103275
REQ29070	REQ33740	0.9231586
REQ18950	REQ19030	0.85167646
REQ15600	REQ46350	0.8792881
REQ8450	REQ32150	0.85384035
REQ18970	REQ23970	0.87616515
REQ38480	REQ41590	0.90877676
REQ14230	REQ32860	0.8792234
REQ45360	REQ45400	0.8935667
REQ16860	REQ23810	0.9466551
REQ26650	REQ42660	0.87417096
REQ29820	REQ32830	0.92672163
REQ26300	REQ39160	0.8841148
REQ17820	REQ32690	0.8771813
REQ30440	REQ32860	0.944316
pVAPA_0400	pVAPA_0830	0.9102354
REQ3200	REQ23810	0.8795001
REQ18660	REQ35740	0.8705572
REQ32290	REQ36630	0.89644414
REQ20580	REQ22460	0.9112292
REQ11770	REQ14790	0.85463136
REQ8200	REQ44110	0.87020457
REQ4090	REQ15850	0.85083824
REQ2730	REQ33700	0.8853734
REQ3650	REQ32880	0.8795969
REQ29380	REQ35780	0.8623912
REQ14110	REQ22700	0.88709354
REQ4320	REQ9840	0.8804863
pVAPA_0520	pVAPA_vapE	0.9061316
REQ10790	REQ21870	0.96655065
REQ37800	REQ42100	0.88874805
REQ7770	REQ33870	0.8538884
REQ18960	REQ23950	0.91376257
REQ3990	REQ16230	0.854723
REQ9700	REQ33020	0.85625243
REQ29370	REQ35690	0.86221755
REQ13740	REQ32930	0.96497816
REQ20580	REQ40300	0.90331423
REQ41210	REQ46780	0.924853
pVAPA_0850	REQ7110	0.87792313
REQ12660	REQ35010	0.87547976
REQ4080	REQ11530	0.85626024
REQ7490	REQ22420	0.8774321
REQ38860	REQ40230	0.85951245
REQ4100	REQ40990	0.87529796
REQ3970	REQ9630	0.8798367
REQ28940	REQ30180	0.86763453
REQ14640	REQ15280	0.90488136
REQ14560	REQ17830	0.8861894
pVAPA_0240	pVAPA_0710	0.90601254
REQ34120	REQ42440	0.8700556
REQ2310	REQ42620	0.8839781
REQ9930	REQ42440	0.8829492
REQ19330	REQ25050	0.8621492
REQ18680	REQ43550	0.9006015
REQ8530	REQ18330	0.88686323
REQ4880	REQ13920	0.9263972
REQ17490	REQ35680	0.88601065
REQ15990	REQ46830	0.9316708
REQ40590	REQ40620	0.8644803
REQ13320	REQ20830	0.88297313
pVAPA_0080	REQ2960	0.8542352
REQ4230	REQ15290	0.87335837
REQ6020	REQ22980	0.8563326
REQ3260	REQ15900	0.8524514
REQ26120	REQ40990	0.9031656
REQ36730	REQ36770	0.889218
REQ16860	REQ35940	0.9066824
REQ18960	REQ44910	0.87985593
pVAPA_0030	pVAPA_0370	0.91424274
REQ6960	REQ44110	0.87359333
REQ20770	REQ24630	0.91381484
REQ40580	REQ40650	0.8775738
REQ7910	REQ39310	0.88729495
REQ16210	REQ46070	0.87627155
REQ9470	REQ14710	0.8827107
REQ18960	REQ46740	0.87920845
REQ7770	REQ26560	0.8632601
REQ14900	REQ25040	0.8808147
REQ16860	REQ19060	0.89073956
REQ17600	REQ35770	0.8980496
pVAPA_vapD	REQ17220	0.8869114
REQ16040	REQ25960	0.8853347
REQ32350	REQ34960	0.85949653
REQ25500	REQ27730	0.86291665
REQ7300	REQ32930	0.90515715
REQ5770	REQ40580	0.8643422
REQ18940	REQ27180	0.94176334
REQ10890	REQ10900	0.91748106
REQ13080	REQ15850	0.91651255
REQ3140	REQ3680	0.9134445
pVAPA_0800	REQ7110	0.86872894
REQ1480	REQ13320	0.8819546
REQ33620	REQ43520	0.8539616
REQ2670	REQ3990	0.86849415
REQ35730	REQ35850	0.894549
REQ3990	REQ4120	0.8661469
REQ4130	REQ9100	0.872159
REQ18950	REQ39970	0.9222072
REQ18020	REQ25960	0.87465507
REQ9550	REQ13200	0.90487456
REQ2250	REQ8940	0.8671683
REQ3110	REQ26660	0.9051431
REQ18950	REQ18970	0.95758283
REQ16270	REQ38990	0.9132876
REQ31660	REQ32930	0.8611771
REQ35850	REQ41270	0.8663037
REQ2730	REQ23960	0.8657314
REQ11530	REQ15280	0.9181826
REQ14020	REQ42980	0.8533487
REQ35040	REQ40810	0.9050133
REQ4060	REQ16590	0.8645565
REQ2750	REQ26360	0.9592707
REQ19180	REQ44840	0.86391157
REQ11460	REQ19330	0.87227607
REQ35080	REQ45380	0.8731733
REQ18980	REQ19000	0.925531
REQ9630	REQ42890	0.88117975
REQ35760	REQ35800	0.91576153
REQ9090	REQ18020	0.8523295
REQ19000	REQ24690	0.8661515
REQ34330	REQ34860	0.87952495
REQ31210	REQ31570	0.86855406
REQ22240	REQ35680	0.8617212
pVAPA_vapC	REQ20700	0.8790924
pVAPA_0180	pVAPA_0380	0.9722088
REQ41930	REQ42030	0.90244186
REQ19220	REQ26020	0.8957211
REQ2170	REQ32960	0.89426386
REQ20770	REQ41380	0.8532401
REQ25860	REQ41640	0.88436604
REQ16040	REQ39150	0.9015195
REQ23100	REQ33070	0.88806856
REQ35560	REQ35720	0.86933607
REQ32690	REQ33730	0.8998481
REQ19330	REQ26650	0.9171946
REQ2730	REQ3710	0.8576615
REQ4890	REQ13320	0.8886438
REQ3340	REQ30300	0.87005174
REQ5320	REQ16000	0.8671121
REQ8450	REQ9730	0.8840659
REQ25530	REQ26390	0.86426616
REQ8450	REQ37360	0.9248011
REQ13710	REQ37490	0.8856071
REQ32740	REQ41210	0.87516564
pVAPA_vapF	REQ23860	0.94192255
REQ36600	REQ39150	0.85200286
REQ21860	REQ26870	0.8930695
REQ3200	REQ8490	0.9356552
pVAPA_0170	REQ29670	0.86814576
REQ0440	REQ41590	0.90558445
REQ7730	REQ35100	0.85890937
REQ26400	REQ33990	0.87017566
REQ3260	REQ42020	0.89534473
REQ33600	REQ45220	0.8534721
REQ2670	REQ9610	0.9340468
REQ29670	REQ33720	0.85846514
REQ18950	REQ34960	0.87482727
REQ9940	REQ44350	0.8751648
REQ2900	REQ27340	0.8886563
REQ11770	REQ14220	0.876052
REQ7470	REQ46020	0.853508
REQ9470	REQ17860	0.8505383
REQ25150	REQ34320	0.90580803
REQ2670	REQ9630	0.8628155
REQ41590	REQ43300	0.8667851
REQ3860	REQ43560	0.8714722
REQ9240	REQ43660	0.88349164
REQ24590	REQ41930	0.8774524
REQ19470	REQ24310	0.8617673
REQ22920	REQ23970	0.8890055
REQ9850	REQ16220	0.8595889
REQ7850	REQ26300	0.85259366
REQ29820	REQ35850	0.9551523
REQ12080	REQ25380	0.8543155
REQ5360	REQ33720	0.87112397
REQ8550	REQ29380	0.8987997
REQ5400	REQ29610	0.85598725
REQ29810	REQ35710	0.9066099
REQ42100	REQ47120	0.9463164
REQ31750	REQ40210	0.89069444
REQ23970	REQ24680	0.8794485
REQ21860	REQ26360	0.8760895
REQ32080	REQ32150	0.86309546
REQ13320	REQ35780	0.8541505
REQ14640	REQ14870	0.86887026
REQ39160	REQ46100	0.858559
REQ20380	REQ20390	0.89176816
pVAPA_0480	pVAPA_0570	0.90208334
REQ3860	REQ29380	0.87975025
REQ7440	REQ18890	0.8561775
REQ30730	REQ41130	0.8640503
REQ30320	REQ45940	0.9037648
REQ10560	REQ34590	0.89670247
pVAPA_0040	pVAPA_0800	0.93980294
REQ12540	REQ26080	0.887415
REQ7450	REQ44350	0.85631454
REQ41130	REQ46840	0.8801879
REQ20700	REQ37800	0.86405253
REQ3970	REQ3990	0.90538186
REQ4060	REQ29980	0.865223
REQ40810	REQ45400	0.91187197
Req3540	REQ6930	0.902725
REQ18960	REQ38970	0.8606984
REQ18980	REQ23970	0.8900429
REQ5830	REQ19010	0.869881
REQ38990	REQ45310	0.8577631
REQ3990	REQ4340	0.8541774
REQ9610	REQ38750	0.8683248
REQ0980	REQ34480	0.901022
REQ11130	REQ22460	0.85208595
REQ3990	REQ42440	0.8550869
REQ16920	REQ33990	0.8759718
REQ7870	REQ39580	0.85742855
pVAPA_0570	pVAPA_0850	0.8970725
REQ22870	REQ41590	0.8590745
pVAPA_0400	pVAPA_0560	0.8625973
REQ11420	REQ19180	0.87841815
Req3540	REQ8490	0.8935624
REQ14900	REQ26880	0.9013296
REQ7440	REQ34960	0.8500782
REQ4910	REQ13320	0.8802668
REQ19040	REQ33990	0.86409044
REQ15990	REQ26080	0.8928431
REQ3970	REQ3980	0.93153256
pVAPA_0120	pVAPA_0320	0.93006676
REQ29370	REQ29810	0.8578781
REQ3150	REQ25240	0.89960974
REQ16470	REQ47410	0.86366165
REQ3340	REQ10030	0.88859296
REQ2800	REQ30560	0.8509051
REQ32390	REQ38480	0.86978
REQ4680	REQ25770	0.88692933
REQ7300	REQ33600	0.9615026
REQ26870	REQ30300	0.8737169
REQ15880	REQ24450	0.9265561
REQ20700	REQ45440	0.92076457
REQ6030	REQ20880	0.88271993
REQ13140	REQ27310	0.87486815
REQ21870	REQ26921	0.9360946
REQ5770	REQ22690	0.8509883
REQ2740	REQ26360	0.88169277
REQ7920	REQ19800	0.85733694
REQ3030	REQ13740	0.9275272
REQ35040	REQ40800	0.89995575
REQ9840	REQ16850	0.8796449
REQ12460	REQ19060	0.889705
REQ34950	REQ40380	0.96225077
pVAPA_0180	pVAPA_0340	0.9507683
REQ28730	REQ35740	0.8591438
REQ25910	REQ25950	0.87414575
REQ1090	REQ24640	0.88499975
REQ16040	REQ46820	0.89359516
REQ13140	REQ46900	0.8722097
REQ12820	REQ29670	0.88281035
REQ36490	REQ46630	0.85932916
REQ27730	REQ30110	0.8874557
REQ14230	REQ40300	0.90588146
REQ4010	REQ25980	0.85224354
pVAPA_0060	pVAPA_0800	0.90611595
REQ26280	REQ26870	0.8950898
REQ40800	REQ40840	0.97498345
REQ18970	REQ30440	0.8625547
pVAPA_0580	REQ23860	0.938722
REQ18660	REQ37310	0.90618265
REQ31830	REQ41260	0.85278285
REQ7440	REQ34050	0.8837032
REQ15780	REQ32650	0.920135
REQ30560	REQ40560	0.9206423
REQ18660	REQ29400	0.91258013
REQ8810	REQ45490	0.8524236
REQ2930	REQ40650	0.8890123
REQ4120	REQ27340	0.8772126
pVAPA_0190	pVAPA_0570	0.93418115
REQ18960	REQ40040	0.8750973
REQ41930	REQ41950	0.9017736
REQ32320	REQ39580	0.86761296
REQ1420	REQ46160	0.87629265
REQ35740	REQ35790	0.89967006
REQ13080	REQ25960	0.8652096
REQ18670	REQ44120	0.9088707
REQ40660	REQ41210	0.86606336
REQ23990	REQ34590	0.8528597
REQ13580	REQ17810	0.85541767
REQ19060	REQ24630	0.87822986
REQ5870	REQ23810	0.9322067
REQ7820	REQ40410	0.8799537
REQ19010	REQ40360	0.8895672
REQ24620	REQ44750	0.92141217
REQ18200	REQ35800	0.9197038
REQ35750	REQ35800	0.96965754
REQ35310	REQ40400	0.9040878
pVAPA_0160	pVAPA_0470	0.9043986
REQ9700	REQ46350	0.8723018
REQ32740	REQ42320	0.8740714
REQ7490	REQ40360	0.88909715
REQ14230	REQ19330	0.88196546
REQ8520	REQ17510	0.8538366
REQ5770	REQ40590	0.89255977
REQ13440	REQ44840	0.8811596
REQ14870	REQ27820	0.9192416
REQ6630	REQ33600	0.8683586
REQ12820	REQ28460	0.86045897
REQ7890	REQ17420	0.8989909
REQ12460	REQ18980	0.8653209
REQ14220	REQ20580	0.92225933
REQ14850	REQ46830	0.8667768
REQ6400	REQ20380	0.8581696
REQ36910	REQ43110	0.8866559
REQ46070	REQ46090	0.8578338
REQ38300	REQ46070	0.9054514
REQ9050	REQ34930	0.9159714
REQ13800	REQ20720	0.91677517
REQ45170	REQ45750	0.870808
REQ8500	REQ25960	0.9056673
REQ6880	REQ9440	0.90877676
REQ15270	REQ32600	0.87200344
REQ20280	REQ40560	0.88354474
REQ19330	REQ33980	0.8917009
REQ3340	REQ47110	0.86688405
REQ0040	REQ35240	0.919474
REQ25560	REQ26890	0.93997896
REQ4040	REQ38750	0.92460036
REQ7240	REQ45620	0.9043685
REQ12700	REQ22700	0.8864529
REQ23860	REQ42210	0.91960526
REQ17840	REQ38860	0.8639873
REQ15880	REQ25630	0.8732198
REQ7450	REQ38840	0.8533067
REQ11190	REQ41980	0.8975316
REQ13320	REQ43610	0.8540181
REQ5870	REQ24680	0.9087582
REQ18800	REQ35590	0.85255533
REQ10060	REQ37600	0.86191595
REQ2790	REQ30560	0.926924
REQ3680	REQ20890	0.87055635
REQ0450	REQ41590	0.8544878
REQ39160	REQ46020	0.85752
REQ3150	REQ46790	0.8868829
REQ16190	REQ36600	0.9205669
pVAPA_0310	REQ5510	0.8943856
REQ7480	REQ34960	0.9451705
REQ14510	REQ35950	0.87767
REQ2040	REQ15020	0.928693
REQ14880	REQ26140	0.9449042
REQ21760	REQ27420	0.9094362
REQ27500	REQ36480	0.89846295
pVAPA_0080	pVAPA_0310	0.9449723
REQ34590	REQ46850	0.9069984
REQ13320	REQ46310	0.878047
REQ24620	REQ25910	0.85324013
REQ2120	REQ45400	0.874716
REQ3150	REQ38760	0.86390233
pVAPA_0100	pVAPA_vapF	0.8902081
REQ18190	REQ35690	0.8751279
REQ26560	REQ35590	0.8662503
REQ20360	REQ34480	0.8561953
REQ14220	REQ31290	0.8524609
REQ17860	REQ22420	0.9476954
REQ3030	REQ4580	0.9471731
REQ17490	REQ35820	0.9097705
REQ17680	REQ32650	0.9049563
REQ11690	REQ21700	0.8713835
REQ7870	REQ28740	0.89410806
REQ7910	REQ32390	0.8862863
REQ8810	REQ22190	0.8700215
REQ30360	REQ36960	0.8804233
REQ10030	REQ25540	0.8901038
REQ2040	REQ35950	0.9042526
REQ6350	REQ14500	0.85018367
REQ3090	REQ14220	0.887855
REQ40360	REQ40760	0.94448876
pVAPA_0520	REQ2240	0.87693083
REQ26650	REQ33740	0.86379015
REQ24590	REQ38030	0.8619041
REQ41890	REQ41950	0.90701413
pVAPA_0110	pVAPA_0740	0.9566957
REQ16190	REQ25980	0.85489744
REQ33440	REQ34110	0.89369875
REQ17790	REQ20580	0.8742755
REQ4210	REQ7810	0.8508624
REQ25310	REQ26190	0.9389044
REQ9470	REQ45490	0.91302806
REQ4110	REQ25820	0.86946005
pVAPA_0090	pVAPA_0160	0.9288499
REQ31750	REQ42350	0.92588896
REQ18970	REQ26280	0.85443497
REQ35100	REQ35210	0.88295543
REQ10630	REQ21530	0.89310586
REQ4870	REQ35720	0.86423075
REQ23960	REQ31790	0.90035015
pVAPA_0560	pVAPA_0810	0.9079477
REQ19170	REQ28190	0.85723364
REQ14710	REQ16470	0.866319
REQ0980	REQ15780	0.86429656
REQ40840	REQ43560	0.88415873
REQ8490	REQ46060	0.8763739
REQ26360	REQ33440	0.8791066
REQ7850	REQ42970	0.8895072
REQ17680	REQ17840	0.91067034
REQ30720	REQ40760	0.8602677
REQ9850	REQ18960	0.8967164
REQ0440	REQ22870	0.8673981
REQ25540	REQ26890	0.8740541
REQ14640	REQ33120	0.8795362
REQ20490	REQ43990	0.85981405
REQ18950	REQ24640	0.8942688
REQ18200	REQ35710	0.8850952
REQ12860	REQ37800	0.8510422
REQ6880	REQ25860	0.86734337
REQ1420	REQ35000	0.8698423
REQ14670	REQ38090	0.8525865
REQ41520	REQ43540	0.86109453
pVAPA_0710	REQ17820	0.90778464
REQ5400	REQ29670	0.91511595
REQ32650	REQ38090	0.8731999
REQ27360	REQ45620	0.85659903
REQ0040	REQ9840	0.86839145
REQ23130	REQ39290	0.85694575
REQ7920	REQ28730	0.88359314
pVAPA_0580	REQ33720	0.91353923
REQ40590	REQ40850	0.9183723
REQ34370	REQ35420	0.8677553
REQ15280	REQ36770	0.9192609
REQ12350	REQ14630	0.9348256
REQ16860	REQ44530	0.85598654
REQ23680	REQ27520	0.8773615
REQ6920	REQ12300	0.8656286
REQ35700	REQ40180	0.90888906
REQ2000	REQ24630	0.8728136
pVAPA_0470	REQ23860	0.91919434
REQ40080	REQ43730	0.8987565
REQ16040	REQ24020	0.864836
REQ6630	REQ39330	0.8705373
REQ19170	REQ46490	0.8793548
REQ2120	REQ38890	0.8554293
REQ14880	REQ26350	0.9308588
REQ2040	REQ40380	0.8668806
REQ13710	REQ18020	0.92724043
REQ18970	REQ19050	0.8991361
REQ7450	REQ7460	0.91735405
REQ23120	REQ23140	0.86524516
pVAPA_0010	REQ3260	0.880836
REQ13580	REQ34480	0.857218
REQ29980	REQ45740	0.8517277
REQ16900	REQ43150	0.8653686
REQ4670	REQ13710	0.9139773
REQ20380	REQ41210	0.8517584
REQ9720	REQ14100	0.9353434
REQ18980	REQ33320	0.87535745
REQ9930	REQ36210	0.87376916
REQ24360	REQ32950	0.8697633
REQ4060	REQ9100	0.86026853
REQ12460	REQ35940	0.85607016
REQ39330	REQ46630	0.8516009
REQ40040	REQ46020	0.866451
REQ15770	REQ42630	0.879327
REQ11600	REQ18110	0.8565861
REQ6920	REQ16040	0.8546352
REQ15780	REQ29800	0.94162726
pVAPA_0060	pVAPA_0840	0.9872677
REQ21060	REQ29140	0.8721313
REQ27660	REQ45950	0.85602397
REQ37630	REQ46840	0.85014415
REQ44300	REQ46350	0.92432433
REQ5870	REQ35310	0.90974826
REQ43300	REQ43400	0.9501809
pVAPA_0010	REQ5240	0.8765155
REQ19420	REQ42260	0.87080324
REQ28730	REQ43510	0.898679
REQ5820	REQ31070	0.85643655
REQ14640	REQ26080	0.85611814
REQ24180	REQ27720	0.8621105
REQ10790	REQ23280	0.8606183
REQ4000	REQ41240	0.8577197
pVAPA_vapA	pVAPA_vapI	0.98679155
REQ0980	REQ5820	0.8801062
REQ7450	REQ34960	0.89807916
REQ13060	REQ14100	0.88840693
REQ19200	REQ39640	0.8664653
REQ7450	REQ34950	0.8582861
REQ20280	REQ44630	0.8828291
REQ1090	REQ40360	0.8835687
REQ41270	REQ45410	0.851658
REQ3400	REQ46020	0.9064046
REQ27120	REQ45640	0.8666312
REQ25560	REQ26900	0.8832845
pVAPA_0490	pVAPA_vapA	0.8668335
pVAPA_0560	pVAPA_0800	0.9774625
REQ33160	REQ45440	0.85288507
REQ5230	REQ5350	0.87895995
REQ9260	REQ11690	0.9098113
pVAPA_0190	pVAPA_0810	0.8898995
REQ25630	REQ26110	0.88140464
REQ8560	REQ35560	0.8927808
REQ31920	REQ32860	0.88282114
REQ32650	REQ33080	0.8925181
REQ23220	REQ38890	0.8604247
REQ5870	REQ19030	0.8602082
REQ0150	REQ5830	0.86280555
REQ24360	REQ32820	0.8883595
REQ35810	REQ43550	0.8856537
REQ9610	REQ42890	0.89835256
REQ15920	REQ45400	0.87499136
pVAPA_0370	pVAPA_0400	0.982453
REQ27180	REQ40760	0.8760133
REQ16270	REQ41940	0.8783212
REQ27660	REQ42320	0.8517625
REQ7920	REQ41510	0.8851765
REQ28260	REQ34960	0.8938414
REQ24680	REQ42660	0.8560713
REQ40360	REQ44520	0.8554105
REQ8980	REQ41030	0.85136795
REQ1480	REQ4880	0.8514239
REQ13430	REQ20100	0.90866756
REQ6020	REQ8810	0.8935122
REQ12080	REQ23120	0.9194258
REQ25500	REQ30110	0.86138535
REQ3730	REQ22700	0.8540085
REQ26110	REQ39160	0.86970156
REQ0180	REQ5230	0.8739541
REQ5770	REQ22200	0.9157744
REQ8980	REQ40100	0.89510834
REQ26660	REQ26860	0.9377415
REQ33720	REQ35100	0.8668884
REQ7460	REQ19060	0.8694782
REQ24640	REQ44520	0.86155456
REQ8540	REQ43450	0.89215994
REQ11530	REQ25920	0.8766714
REQ35050	REQ35070	0.9564231
REQ18960	REQ40760	0.8869675
pVAPA_0730	REQ45400	0.87339824
REQ15300	REQ36630	0.8752545
REQ21270	REQ40850	0.8788011
REQ19010	REQ33990	0.8872648
REQ21870	REQ40990	0.90904033
REQ3260	REQ32010	0.8689963
REQ3030	REQ18110	0.9215991
REQ35080	REQ43570	0.9291875
REQ19030	REQ31290	0.930544
REQ4130	REQ18020	0.88921696
REQ24740	REQ36180	0.8722741
pVAPA_0730	REQ23850	0.88567114
REQ7810	REQ33280	0.9336737
REQ43130	REQ43610	0.8952321
REQ2120	REQ32320	0.86708874
pVAPA_0400	pVAPA_0850	0.9556856
REQ8540	REQ41590	0.86083806
REQ4460	REQ7920	0.88202894
REQ36190	REQ41910	0.8535199
REQ32900	REQ42020	0.8832412
pVAPA_0160	pVAPA_0570	0.8824857
REQ19830	REQ19840	0.92374086
REQ9930	REQ13430	0.8995823
REQ27520	REQ46850	0.85243565
REQ40800	REQ45380	0.9028765
REQ4090	REQ4110	0.87991726
REQ1420	REQ46790	0.88530606
REQ18940	REQ27160	0.85308313
REQ24740	REQ41930	0.9128557
REQ34950	REQ35950	0.8810309
REQ0440	REQ41910	0.91652304
pVAPA_vapF	REQ17820	0.8730195
REQ11530	REQ25860	0.87023425
pVAPA_0130	pVAPA_0850	0.87060094
REQ28940	REQ33280	0.8630688
REQ35050	REQ45360	0.90398896
REQ18950	REQ38650	0.87359947
REQ12510	REQ39290	0.8883413
REQ41890	REQ46490	0.89640933
REQ9840	REQ15270	0.92562526
REQ32150	REQ41310	0.8827706
REQ32900	REQ41910	0.90919304
REQ11630	REQ24520	0.85600966
REQ30240	REQ39330	0.85048467
REQ35950	REQ44520	0.8582648
REQ0440	REQ31250	0.851576
REQ37630	REQ41210	0.9045643
REQ27370	REQ45640	0.8735672
REQ35840	REQ41270	0.8521649
REQ30360	REQ46970	0.8956457
REQ32060	REQ45390	0.8828957
REQ30180	REQ38840	0.88612646
REQ4210	REQ42970	0.8827193
REQ26270	REQ26650	0.89192206
REQ27850	REQ46820	0.8809323
REQ7450	REQ40400	0.8625974
REQ19190	REQ20830	0.8813456
REQ25150	REQ33070	0.8587216
REQ5230	REQ38140	0.8517708
REQ45960	REQ46160	0.8511559
REQ17220	REQ29670	0.87219447
pVAPA_0490	pVAPA_vapC	0.9093665
REQ4130	REQ16590	0.8977497
REQ14890	REQ21860	0.918258
REQ5800	REQ15130	0.8662813
REQ10560	REQ23990	0.862319
REQ17600	REQ35570	0.8959845
REQ1600	REQ30360	0.9074029
pVAPA_vapC	REQ33730	0.8522416
REQ19340	REQ27520	0.90899926
REQ20380	REQ22200	0.8596519
REQ18940	REQ44910	0.8667798
REQ16210	REQ20100	0.86779624
REQ6880	REQ27400	0.90341604
REQ4010	REQ46780	0.8745838
REQ8490	REQ34960	0.8765299
REQ8380	REQ26280	0.8647137
REQ18170	REQ38170	0.85960126
REQ25880	REQ26130	0.9030859
REQ27310	REQ46900	0.88226706
REQ27770	REQ27840	0.8700504
REQ27410	REQ42330	0.8518367
REQ5320	REQ16040	0.92648673
pVAPA_vapG	REQ32960	0.8553809
REQ16330	REQ34430	0.85110074
REQ27520	REQ31550	0.85753775
REQ3990	REQ27370	0.85307807
REQ17830	REQ29880	0.8577771
REQ5760	REQ31240	0.90711486
REQ25540	REQ26390	0.89225376
REQ18950	REQ23950	0.9477775
REQ1090	REQ14540	0.8884361
REQ2400	REQ21870	0.8950626
pVAPA_0100	REQ24360	0.8618927
REQ8500	REQ9840	0.8589669
REQ1090	REQ18950	0.8520355
REQ21840	REQ26880	0.8988303
REQ0860	REQ46930	0.91860384
REQ35730	REQ35800	0.86961496
REQ13580	REQ14670	0.8921039
REQ3250	REQ46330	0.8665077
REQ15000	REQ34660	0.90192336
REQ4010	REQ45100	0.8506706
REQ12540	REQ19060	0.88057137
REQ14890	REQ25530	0.90081215
REQ7470	REQ35960	0.8942066
REQ20320	REQ40210	0.8572094
REQ4060	REQ46940	0.8542855
REQ4910	REQ40800	0.88234127
REQ16470	REQ20150	0.92191494
REQ23570	REQ24950	0.85749036
REQ18110	REQ45440	0.8642662
REQ8540	REQ16260	0.8941244
REQ0390	REQ20720	0.92304945
REQ35840	REQ36840	0.8506653
REQ7890	REQ8350	0.9300344
REQ4210	REQ26240	0.87901825
REQ26330	REQ37510	0.8955613
REQ3990	REQ38750	0.88786083
REQ26020	REQ44300	0.8776439
pVAPA_0530	pVAPA_0580	0.86084366
REQ25960	REQ46610	0.89278275
REQ12080	REQ35760	0.915402
REQ32820	REQ44840	0.95656705
REQ0180	REQ14710	0.8938933
REQ20700	REQ31250	0.88082
REQ18940	REQ42970	0.8769684
REQ12350	REQ26120	0.88264126
REQ2480	REQ32600	0.8537542
REQ2480	REQ15130	0.8604524
REQ26110	REQ26660	0.9144273
REQ2250	REQ29610	0.861413
REQ35850	REQ36840	0.8614509
REQ32660	REQ45400	0.85070455
REQ4060	REQ25910	0.8672422
REQ2670	REQ9440	0.8505245
pVAPA_0120	pVAPA_0370	0.96755433
REQ16940	REQ38130	0.8969995
REQ36930	REQ42630	0.898161
REQ25560	REQ26910	0.85530657
REQ29820	REQ35810	0.957592
REQ26140	REQ27160	0.8911205
REQ29370	REQ35200	0.886512
REQ4670	REQ45610	0.8964227
REQ22460	REQ40300	0.9205625
REQ17810	REQ34020	0.8655913
REQ35590	REQ35850	0.9021737
pVAPA_vapA	REQ18110	0.86313087
REQ20580	REQ38180	0.8728209
REQ15130	REQ27120	0.8835525
REQ2260	REQ22980	0.8617146
REQ10790	REQ21860	0.9671151
REQ3690	REQ13340	0.85301423
REQ3110	REQ26140	0.89816517
REQ4110	REQ6880	0.8527468
REQ7490	REQ17510	0.8926023
pVAPA_0070	pVAPA_0380	0.9678815
REQ25950	REQ40040	0.8575288
REQ3400	REQ16940	0.88341236
pVAPA_0310	pVAPA_0810	0.9406273
REQ26240	REQ35240	0.8587538
REQ18980	REQ25060	0.88264775
REQ35750	REQ35770	0.85058385
REQ13580	REQ22980	0.9017699
REQ14850	REQ24640	0.87151927
REQ28810	REQ34930	0.91267353
REQ36490	REQ43550	0.8825063
REQ35580	REQ35590	0.9763057
REQ3970	REQ45740	0.8550388
pVAPA_0160	pVAPA_0370	0.96704435
REQ24020	REQ26320	0.8629055
REQ9630	REQ14300	0.89056027
REQ5830	REQ13180	0.8704151
REQ13420	REQ32690	0.961786
REQ35740	REQ36840	0.90501505
REQ17990	REQ38140	0.85273325
REQ29930	REQ43230	0.87002575
REQ16020	REQ18020	0.8685197
REQ7480	REQ14710	0.91199106
REQ12510	REQ35060	0.94199103
REQ11460	REQ32860	0.8843798
REQ7920	REQ40180	0.851225
REQ15900	REQ41910	0.85417694
REQ25040	REQ26921	0.9122042
REQ14950	REQ46610	0.863294
REQ6270	REQ46680	0.8525479
REQ5100	REQ47410	0.8705275
REQ18960	REQ38850	0.8781194
REQ18310	REQ19430	0.90977925
pVAPA_0310	REQ7110	0.8961048
REQ4320	REQ25940	0.8526056
REQ32830	REQ41460	0.8854998
REQ23950	REQ27730	0.9147174
REQ1420	REQ45970	0.85040957
REQ41910	REQ42020	0.9004459
REQ26890	REQ26900	0.9605511
REQ18960	REQ40010	0.8751805
REQ4100	REQ4130	0.9528975
REQ28520	REQ29810	0.8575485
pVAPA_0520	pVAPA_vapC	0.9086695
REQ28730	REQ29380	0.8731401
REQ7820	REQ41380	0.86663204
REQ2870	REQ37600	0.86973375
pVAPA_vapE	REQ33720	0.8567919
REQ0860	REQ2900	0.86814123
REQ35010	REQ38630	0.88762134
REQ6020	REQ34480	0.880592
REQ24110	REQ25860	0.8824987
REQ16940	REQ38650	0.85582775
pVAPA_vapD	REQ5070	0.8892041
pVAPA_0400	pVAPA_0840	0.9651647
REQ18660	REQ35590	0.8641741
REQ9940	REQ24630	0.8639463
REQ22690	REQ31010	0.8823724
REQ14790	REQ29070	0.8722881
REQ18950	REQ31290	0.8550273
REQ36180	REQ41930	0.8503173
REQ7510	REQ25350	0.8505746
REQ7450	REQ19050	0.873113
REQ45100	REQ46840	0.95202184
REQ25560	REQ26390	0.8669541
REQ18310	REQ33080	0.85683763
REQ7460	REQ9850	0.85105616
REQ2300	REQ15950	0.9546733
pVAPA_0560	REQ20310	0.8962198
pVAPA_0370	pVAPA_0800	0.9366919
REQ24690	REQ38180	0.8776367
REQ19900	REQ32930	0.8853758
REQ25060	REQ27870	0.87370235
REQ24620	REQ27800	0.8672315
REQ22040	REQ23120	0.88200647
REQ2170	REQ38890	0.9144073
REQ13440	REQ15910	0.87698615
REQ25960	REQ27400	0.8547826
REQ29070	REQ34960	0.889679
REQ12080	REQ33620	0.8762795
REQ35050	REQ45390	0.90607727
REQ3650	REQ46490	0.8508203
REQ2900	REQ40990	0.8898434
REQ28520	REQ36490	0.88453734
REQ9840	REQ27850	0.8697853
REQ4160	REQ7820	0.8734022
REQ3340	REQ29980	0.857147
REQ33740	REQ45490	0.9144552
REQ15130	REQ27400	0.9559713
REQ14150	REQ23440	0.87859786
REQ23680	REQ24680	0.88554156
pVAPA_0370	pVAPA_0840	0.9861174
REQ35580	REQ40230	0.8521708
REQ11600	REQ45370	0.9704401
REQ12510	REQ32150	0.8650799
REQ16860	REQ33990	0.89433163
REQ5350	REQ16470	0.86349416
REQ14630	REQ36230	0.8957926
REQ4630	REQ26360	0.85326093
REQ30180	REQ44350	0.8601107
REQ26110	REQ26910	0.8920117
pVAPA_0440	pVAPA_0560	0.88829315
REQ25980	REQ37490	0.8541881
REQ2900	REQ26910	0.8650954
REQ0450	REQ4880	0.8625505
REQ6270	REQ41520	0.8785616
REQ18960	REQ31290	0.8803367
REQ20770	REQ22920	0.9223255
REQ13470	REQ46100	0.88800204
REQ26360	REQ34110	0.89764094
REQ26130	REQ26880	0.95794994
pVAPA_0140	REQ27580	0.92950916
REQ11630	REQ42100	0.9129744
REQ36690	REQ40230	0.9099626
REQ3650	REQ34610	0.87275547
REQ5610	REQ46330	0.88328934
REQ46060	REQ46850	0.894935
REQ18020	REQ37490	0.8777447
REQ25500	REQ26660	0.93659115
REQ20770	REQ44350	0.89320546
pVAPA_vapI	REQ23860	0.8614793
REQ31980	REQ44270	0.90737236
REQ29380	REQ37310	0.8771789
REQ7920	REQ43000	0.901421
REQ15290	REQ39150	0.8949705
REQ5210	REQ15990	0.8825263
REQ14510	REQ19040	0.86109596
REQ23130	REQ31750	0.8573359
REQ32830	REQ45410	0.8551487
pVAPA_0170	REQ5070	0.90373415
REQ30240	REQ44300	0.8896393
REQ15270	REQ37500	0.86240673
REQ26890	REQ47100	0.89184076
REQ9050	REQ19430	0.8860867
REQ3990	REQ15130	0.87617624
REQ42260	REQ45510	0.88280344
REQ27500	REQ35760	0.86397356
REQ22690	REQ41930	0.85989004
REQ4340	REQ16220	0.885463
REQ31600	REQ46490	0.8590927
REQ7440	REQ19040	0.8772254
REQ10030	REQ26130	0.942893
REQ9610	REQ13080	0.8800609
REQ23220	REQ39580	0.8844282
REQ24450	REQ25050	0.8694776
REQ26270	REQ26380	0.91612405
REQ25340	REQ32990	0.87305367
REQ13320	REQ28540	0.8520651
pVAPA_0040	pVAPA_0180	0.9684488
REQ16890	REQ24360	0.89902455
REQ41910	REQ41940	0.9788179
REQ24330	REQ32900	0.9100517
REQ37310	REQ37320	0.9610298
REQ15910	REQ32830	0.92266536
REQ19340	REQ25150	0.9054207
REQ10030	REQ26910	0.9191157
REQ26280	REQ26660	0.9465116
REQ9050	REQ21220	0.924287
REQ23970	REQ24640	0.87742615
REQ35740	REQ35840	0.8768365
REQ19840	REQ43740	0.8593868
REQ38220	REQ46840	0.8831665
pVAPA_0310	pVAPA_0560	0.9204601
REQ11530	REQ37490	0.87121254
REQ14800	REQ20150	0.8828845
REQ1090	REQ24630	0.88130677
REQ35820	REQ35850	0.96769536
REQ6880	REQ10960	0.90133715
REQ15110	REQ44120	0.8936466
REQ43420	REQ43460	0.9132562
REQ35560	REQ35820	0.92041427
REQ19830	REQ22380	0.9000754
pVAPA_0310	pVAPA_0370	0.93019086
REQ4210	REQ26400	0.9084006
REQ27410	REQ38300	0.8716316
REQ13140	REQ40590	0.91887915
REQ42260	REQ42350	0.8901618
REQ19040	REQ44530	0.8844907
REQ3090	REQ33320	0.8582935
REQ28760	REQ35010	0.85365945
REQ23850	REQ42210	0.8969982
REQ9680	REQ22380	0.89723355
REQ3020	REQ6960	0.9122855
REQ5870	REQ34000	0.8835036
REQ7450	REQ35940	0.90256584
REQ2000	REQ10560	0.8726974
REQ26680	REQ31220	0.9098373
REQ26110	REQ34110	0.8803819
REQ2110	REQ37360	0.88657284
REQ23970	REQ40760	0.8933843
REQ27580	REQ32930	0.88660514
REQ16950	REQ19330	0.8972978
REQ16020	REQ42340	0.85563457
REQ6020	REQ15950	0.85499907
REQ14710	REQ38090	0.86116576
REQ2290	REQ28460	0.89116627
REQ14950	REQ45750	0.88908774
REQ29370	REQ29840	0.89912707
REQ21700	REQ22200	0.9230508
REQ26300	REQ39150	0.88264865
REQ4210	REQ46740	0.91099834
REQ4100	REQ35240	0.9416131
REQ12080	REQ35700	0.86787987
REQ12080	REQ26560	0.8702285
REQ3110	REQ26280	0.9433103
REQ16890	REQ41460	0.9127976
REQ35310	REQ44350	0.85516816
pVAPA_0730	REQ23860	0.91172624
pVAPA_0040	pVAPA_0070	0.9853716
REQ21270	REQ30560	0.8593126
REQ33120	REQ46820	0.87373376
REQ23440	REQ28330	0.86467415
REQ15110	REQ43580	0.95089054
REQ4130	REQ46610	0.8698072
REQ12330	REQ27520	0.8733745
REQ6630	REQ21060	0.8929578
REQ9930	REQ10800	0.85705763
REQ18970	REQ24630	0.88493264
REQ5350	REQ35310	0.88642895
REQ27310	REQ46870	0.86579436
REQ9730	REQ13130	0.8538683
REQ26350	REQ36600	0.8578573
REQ13580	REQ34020	0.87613887
REQ40220	REQ43000	0.91139144
REQ3400	REQ8490	0.8849162
REQ14900	REQ26910	0.9269175
REQ0570	REQ24590	0.9005643
REQ27520	REQ42260	0.86439776
REQ19000	REQ26650	0.9243425
REQ23950	REQ27870	0.89806485
REQ2260	REQ36930	0.8552718
REQ14690	REQ42610	0.8699283
REQ26360	REQ47100	0.8917611
REQ32350	REQ40380	0.86854243
REQ28480	REQ41950	0.91554374
REQ8380	REQ18980	0.88739187
REQ30240	REQ38400	0.9078128
REQ6270	REQ13320	0.8948652
REQ14510	REQ34960	0.91762304
REQ10030	REQ47110	0.8704547
pVAPA_vapA	REQ14020	0.8753591
REQ20380	REQ40590	0.8655252
REQ9680	REQ41930	0.89761704
REQ3200	REQ31880	0.8743014
REQ2000	REQ7450	0.88330686
REQ43100	REQ43560	0.86622846
REQ31920	REQ39970	0.85491663
REQ4040	REQ18020	0.8886306
REQ13640	REQ36200	0.8572915
REQ27740	REQ30180	0.87960845
REQ34320	REQ41280	0.9017515
pVAPA_0060	pVAPA_0100	0.89107996
REQ25720	REQ41310	0.88490313
REQ20580	REQ24690	0.8542963
REQ8490	REQ22460	0.86749023
REQ8490	REQ14540	0.86413854
REQ23280	REQ28760	0.87011194
REQ15270	REQ15990	0.92944854
REQ36470	REQ40520	0.86964285
REQ28520	REQ35050	0.8843782
pVAPA_0010	REQ32900	0.8899407
REQ4680	REQ9610	0.8952622
REQ6350	REQ17990	0.9274723
REQ2230	REQ12820	0.9431981
REQ3110	REQ34110	0.8935016
REQ31580	REQ36180	0.8794643
REQ4120	REQ16220	0.90380955
REQ29070	REQ31550	0.91319364
pVAPA_0030	pVAPA_0040	0.94195485
REQ35040	REQ43560	0.9247547
REQ35850	REQ46310	0.86186177
REQ25040	REQ26350	0.86314255
REQ8200	REQ45360	0.8777609
pVAPA_0560	REQ7110	0.8784153
REQ5630	REQ39160	0.9114017
pVAPA_0100	pVAPA_0340	0.9111147
REQ32390	REQ45310	0.865147
REQ23120	REQ35090	0.8544567
REQ21860	REQ25880	0.86495984
REQ1090	REQ7450	0.91845185
REQ38850	REQ39160	0.89808494
REQ35580	REQ35680	0.85567933
REQ7340	REQ32600	0.88679874
REQ14220	REQ25060	0.85900044
REQ4580	REQ44270	0.9231203
REQ23570	REQ31750	0.8809179
REQ7890	REQ41030	0.8688663
REQ7300	REQ45370	0.9010174
REQ25040	REQ26900	0.90716594
REQ18980	REQ39160	0.8762973
REQ5070	REQ41600	0.8806242
REQ3260	REQ46970	0.85287267
REQ23110	REQ40220	0.88717693
REQ1320	REQ1840	0.85861844
REQ43530	REQ43570	0.94517815
REQ17860	REQ19420	0.86691093
REQ45360	REQ45380	0.973262
REQ2000	REQ35310	0.8728805
pVAPA_0310	pVAPA_0470	0.90463614
pVAPA_vapA	REQ17820	0.86490476
REQ14250	REQ14880	0.8558022
pVAPA_0460	REQ14020	0.907222
REQ6860	REQ27120	0.87491304
REQ10130	REQ42020	0.87321436
pVAPA_0470	pVAPA_0570	0.9792821
REQ29000	REQ42260	0.8719847
pVAPA_0020	pVAPA_0060	0.94359905
REQ7450	REQ7820	0.8579326
REQ32740	REQ40580	0.9418221
REQ4120	REQ25990	0.86430424
pVAPA_0010	REQ46330	0.8680806
REQ8200	REQ45400	0.8910954
REQ4460	REQ32150	0.855533
REQ37310	REQ44120	0.8947461
REQ10790	REQ26290	0.86861336
REQ2730	REQ16930	0.8566724
REQ23570	REQ29880	0.8889665
REQ30240	REQ31980	0.85575986
pVAPA_vapF	REQ46120	0.8779827
pVAPA_0030	pVAPA_0480	0.94125307
REQ19150	REQ25400	0.87178075
REQ14110	REQ27300	0.8845825
REQ5830	REQ33740	0.94302577
REQ16940	REQ27150	0.86101884
REQ4130	REQ46070	0.9271516
REQ5870	REQ40360	0.89998704
REQ1060	REQ30360	0.87867266
REQ23970	REQ24690	0.89728427
REQ13080	REQ35240	0.86648756
REQ33020	REQ38800	0.8627583
REQ23820	REQ44520	0.8528926
REQ9680	REQ43460	0.85783595
REQ16920	REQ25050	0.8873065
REQ7730	REQ14020	0.8644185
REQ20150	REQ45510	0.8949517
REQ29840	REQ35800	0.8978966
REQ0150	REQ5740	0.8589316
REQ18020	REQ26120	0.8540694
REQ13470	REQ30110	0.89343435
REQ8380	REQ39160	0.861392
REQ12300	REQ16930	0.8574317
REQ0450	REQ32880	0.8837864
REQ15910	REQ43410	0.90420246
REQ36190	REQ43160	0.86119014
REQ21710	REQ31580	0.93292916
REQ8500	REQ16000	0.8870575
pVAPA_vapA	REQ23850	0.90878457
REQ2170	REQ23220	0.913618
REQ25910	REQ37490	0.8881416
pVAPA_0080	REQ42210	0.87447983
REQ32900	REQ41960	0.9254006
REQ4370	REQ15270	0.89186615
REQ27400	REQ46740	0.8515963
REQ1090	REQ8520	0.88829666
REQ9700	REQ38800	0.875302
REQ16940	REQ33990	0.9455281
REQ4900	REQ13920	0.9304706
REQ26570	REQ37320	0.96136713
REQ23970	REQ30110	0.8623701
REQ32900	REQ42030	0.88442206
REQ23970	REQ30180	0.9184597
REQ36730	REQ45750	0.8730754
REQ33130	REQ47140	0.9352065
REQ10030	REQ26370	0.9592193
REQ2800	REQ40560	0.86432856
pVAPA_0080	pVAPA_0361	0.90488297
REQ35700	REQ38880	0.8875547
REQ23680	REQ28260	0.8947195
REQ1320	REQ4010	0.8999151
REQ0570	REQ24740	0.9190383
REQ19830	REQ41590	0.87702036
REQ19420	REQ29900	0.9301143
REQ18840	REQ18880	0.9126415
REQ4100	REQ41640	0.87597185
REQ0440	REQ44840	0.9104731
REQ2240	REQ8940	0.8839171
REQ8520	REQ46060	0.87010527
REQ1170	REQ13640	0.866107
REQ20830	REQ36490	0.8612493
REQ15130	REQ25990	0.87337536
REQ4060	REQ9620	0.8905079
REQ4210	REQ24640	0.876709
REQ6920	REQ23970	0.91594815
REQ44270	REQ46350	0.9537404
REQ26340	REQ27400	0.8691274
REQ3860	REQ43540	0.8807405
REQ25040	REQ26330	0.8905184
REQ2300	REQ28740	0.8613048
REQ4890	REQ40830	0.8818217
pVAPA_0460	REQ23860	0.92560196
REQ11600	REQ46350	0.9579342
REQ26560	REQ40180	0.91240263
REQ19030	REQ19060	0.8920218
REQ4190	REQ46840	0.88312346
REQ16330	REQ42290	0.87475544
REQ6270	REQ35740	0.8815929
REQ45380	REQ45390	0.9879029
Req3540	REQ33320	0.8897645
REQ12330	REQ46060	0.8524371
REQ21530	REQ32740	0.85824394
REQ15410	REQ37360	0.85277647
REQ31590	REQ32390	0.87345296
pVAPA_0060	pVAPA_0110	0.96641946
REQ39160	REQ44640	0.8603983
REQ7480	REQ44520	0.8593273
REQ41240	REQ46080	0.8541959
REQ4000	REQ4190	0.9328869
REQ3250	REQ7110	0.9031671
REQ27800	REQ36400	0.8829935
REQ32690	REQ46630	0.9818279
REQ24630	REQ27740	0.8632785
REQ16000	REQ25950	0.9107824
REQ5230	REQ19340	0.8754438
pVAPA_0110	pVAPA_0130	0.86617935
REQ1250	REQ12350	0.8920247
REQ2260	REQ2270	0.9678385
REQ19190	REQ32290	0.88929945
pVAPA_0570	pVAPA_vapC	0.94401807
REQ18970	REQ46060	0.9117286
REQ7490	REQ17860	0.9163391
REQ15600	REQ45000	0.885411
REQ17510	REQ25350	0.8999124
REQ14710	REQ47410	0.87363154
REQ18190	REQ44150	0.8829114
REQ16200	REQ42990	0.9023955
REQ26140	REQ26890	0.8611835
REQ18100	REQ35040	0.88142294
REQ13420	REQ29670	0.85386086
REQ22040	REQ33620	0.91343427
REQ4120	REQ4340	0.86589664
REQ3250	REQ32010	0.9036253
REQ2000	REQ35950	0.892652
REQ43990	REQ45400	0.889678
REQ2670	REQ4040	0.85250974
REQ12460	REQ30110	0.905972
REQ27810	REQ35300	0.91610473
REQ9850	REQ26240	0.85203445
REQ3860	REQ29810	0.85425305
pVAPA_0350	pVAPA_0480	0.8763551
REQ17860	REQ29070	0.9017284
REQ20380	REQ22690	0.92122173
pVAPA_0390	pVAPA_0850	0.8587935
REQ4340	REQ46070	0.86853755
REQ37490	REQ46930	0.8533096
REQ35040	REQ45410	0.8650849
REQ9680	REQ28190	0.8507805
REQ29810	REQ35840	0.92891455
REQ1480	REQ22870	0.86407375
REQ10060	REQ45170	0.8553983
REQ21270	REQ30730	0.85184133
REQ12700	REQ46900	0.91692185
REQ17990	REQ18170	0.890044
REQ5610	REQ41590	0.86975133
REQ13140	REQ20380	0.8839493
REQ21990	REQ22000	0.93057877
REQ44450	REQ46080	0.8723645
REQ1090	REQ46020	0.94671357
REQ12700	REQ41930	0.8597427
REQ5770	REQ41210	0.91821855
REQ36460	REQ40230	0.87061244
REQ40550	REQ44320	0.89715344
REQ14020	REQ37540	0.8900622
REQ17990	REQ21890	0.8583747
REQ24680	REQ24690	0.96843314
REQ34370	REQ47070	0.90056944
REQ13420	REQ39640	0.8556992
REQ8320	REQ43610	0.87658316
pVAPA_0570	pVAPA_0580	0.927751
REQ4130	REQ15290	0.86142987
REQ8490	REQ19020	0.87273645
REQ8810	REQ14790	0.8733851
REQ0860	REQ2580	0.8559305
REQ29240	REQ41640	0.87866294
REQ18660	REQ35080	0.8669227
REQ18310	REQ23350	0.8739327
REQ2670	REQ25770	0.89182794
pVAPA_0580	REQ17820	0.90981096
REQ32360	REQ40400	0.8546568
REQ22040	REQ24960	0.8503621
REQ29810	REQ36480	0.9223714
REQ4160	REQ20770	0.853859
pVAPA_0560	pVAPA_0830	0.8775533
REQ14220	REQ29070	0.85785514
REQ32820	REQ32830	0.96416813
REQ29370	REQ33540	0.9106571
REQ21220	REQ33870	0.8695409
REQ26400	REQ46740	0.8969825
REQ4020	REQ27410	0.88899255
REQ16210	REQ33830	0.86805415
REQ15290	REQ24640	0.8506165
REQ10630	REQ10800	0.92757213
REQ10840	REQ42330	0.9027282
REQ18770	REQ19800	0.88000953
REQ3710	REQ46100	0.91888946
REQ7910	REQ36190	0.905927
REQ1090	REQ23960	0.8664138
REQ26350	REQ40320	0.89779305
REQ4540	REQ40090	0.92239547
REQ27720	REQ27730	0.95092285
REQ25880	REQ47110	0.87518066
REQ0570	REQ41940	0.89455175
REQ36690	REQ38400	0.8548882
REQ8540	REQ46500	0.8691759
REQ5350	REQ5830	0.9180678
Req3540	REQ40400	0.85577714
REQ7870	REQ33600	0.8558087
REQ4060	REQ4340	0.89904135
REQ11460	REQ14220	0.8822714
REQ1600	REQ42020	0.8527172
REQ2170	REQ25720	0.88265455
REQ29840	REQ35840	0.89234555
REQ14890	REQ25040	0.8973266
REQ4210	REQ15990	0.85672593
REQ2750	REQ3110	0.88484985
REQ6270	REQ35850	0.8681204
REQ14900	REQ25530	0.8940419
pVAPA_0290	pVAPA_0350	0.94532853
REQ0570	REQ41910	0.870829
REQ15880	REQ38130	0.9090687
REQ9090	REQ45640	0.8836888
REQ42980	REQ44300	0.86855495
REQ2360	REQ4060	0.8766601
REQ20830	REQ31830	0.86531407
REQ0970	REQ38140	0.8679034
REQ35820	REQ36490	0.88307273
REQ5210	REQ27400	0.8763408
REQ18200	REQ35590	0.89097476
pVAPA_vapD	REQ14020	0.9084269
pVAPA_0490	pVAPA_0570	0.9137089
REQ10800	REQ46780	0.89252406
[truncated: 37,030 more rows]
[truncated: 2 more columns]
