# Supplementary material for: The Genome of a Pathogenic Rhodococcus: Cooptive Virulence Underpinned by Key Gene Acquisitions
Source: PLoS Genet. 2010 Sep 30;6(9):e1001145. doi: 10.1371/journal.pgen.1001145 (PMC2947987; doi:10.1371/journal.pgen.1001145)
Supplement: Dataset S2 — Layout file of expression network analysis with r = 0.95. Viewable with Biolayout Express 3D (http://www.biolayout.org/). (0.06 MB ZIP) [file pgen.1001145.s002.zip]

Archive with 3 entries (2 files):
- 10_PLGE_RA_2962R1_Suppl_Dataset_2.layout
- __MACOSX/
- __MACOSX/._10_PLGE_RA_2962R1_Suppl_Dataset_2.layout
