# Supplementary material for: The Genome of a Pathogenic Rhodococcus: Cooptive Virulence Underpinned by Key Gene Acquisitions
Source: PLoS Genet. 2010 Sep 30;6(9):e1001145. doi: 10.1371/journal.pgen.1001145 (PMC2947987; doi:10.1371/journal.pgen.1001145)
Supplement: Dataset S2 — Layout file of expression network analysis with r = 0.95. Viewable with Biolayout Express 3D (http://www.biolayout.org/). (0.06 MB ZIP) [file pgen.1001145.s002.zip › 10_PLGE_RA_2962R1_Suppl_Dataset_2.layout]

//BioLayout Express 3D Update 8 Layout File
//EXPRESSION_DATA	All temp and pH conditions.expression	9	0.95
REQ34960	REQ46060	0.96305996
REQ0060	REQ0080	0.953501
REQ35590	REQ35700	0.9512917
REQ17490	REQ35560	0.9552761
REQ21870	REQ26900	0.9543894
pVAPA_0580	pVAPA_vapF	0.9700359
REQ3100	REQ26110	0.9610154
pVAPA_0040	pVAPA_0370	0.9886935
REQ18660	REQ29380	0.9562592
pVAPA_0460	pVAPA_vapE	0.96506625
REQ4900	REQ4910	0.98437387
REQ41900	REQ41910	0.9800289
REQ4540	REQ40110	0.96392626
REQ0060	REQ0070	0.977964
REQ8200	REQ35040	0.96369267
pVAPA_0470	pVAPA_0570	0.9792821
REQ35580	REQ36480	0.9545793
REQ15110	REQ26570	0.9641066
REQ17180	REQ17200	0.95437485
REQ39970	REQ46060	0.95445734
RC1	RC6	0.98033154
REQ17590	REQ17600	0.9686386
REQ17170	REQ17180	0.9772852
pVAPA_0040	pVAPA_0361	0.97216326
REQ41640	REQ41720	0.9703663
REQ41770	REQ41790	0.96527684
REQ15990	REQ41640	0.96773666
REQ43530	REQ43540	0.9681872
REQ21870	REQ26910	0.95054185
pVAPA_0040	pVAPA_0380	0.9727904
pVAPA_0020	pVAPA_0380	0.9538723
REQ40360	REQ40370	0.9796208
REQ43510	REQ43530	0.9569345
pVAPA_0470	pVAPA_vapF	0.9504205
REQ35590	REQ35760	0.95127726
REQ4080	REQ4090	0.95619255
RC1	RC7	0.95734894
REQ4540	REQ43730	0.9546268
REQ33600	REQ45460	0.96475667
REQ14680	REQ14690	0.9895695
REQ5070	REQ6630	0.9628599
REQ7810	REQ7820	0.9887914
REQ18660	REQ29370	0.9634071
REQ18670	REQ18680	0.95612675
REQ40210	REQ40230	0.9678426
RC1	RC8	0.9811956
REQ3100	REQ3110	0.952643
REQ35710	REQ35830	0.9574881
pVAPA_0060	pVAPA_0180	0.96766996
REQ33770	REQ36470	0.95887506
REQ4100	REQ6880	0.95115536
REQ3030	REQ21060	0.98020786
REQ35750	REQ35760	0.95369744
REQ7810	REQ12460	0.9544372
RC1	RC2	0.9746503
REQ4580	REQ11600	0.9735625
REQ41590	REQ44840	0.984631
REQ34960	REQ40360	0.96568716
pVAPA_0020	pVAPA_0340	0.9689969
REQ15130	REQ27400	0.9559713
REQ43420	REQ43450	0.96838254
pVAPA_0460	pVAPA_vapF	0.96275336
REQ32690	REQ32830	0.953308
REQ33620	REQ43570	0.9621265
REQ15920	REQ43410	0.95330876
REQ40360	REQ46060	0.98084795
REQ45360	REQ45380	0.973262
REQ3030	REQ33600	0.9531585
REQ21860	REQ26900	0.9559522
REQ40360	REQ40410	0.9812923
pVAPA_0800	pVAPA_0810	0.9524084
pVAPA_0580	pVAPA_0710	0.989292
REQ10030	REQ26360	0.9655171
pVAPA_0470	pVAPA_0530	0.9512515
REQ4100	REQ16210	0.95286864
REQ39960	REQ40090	0.956079
REQ10030	REQ26350	0.96010965
REQ4060	REQ4090	0.9660468
RC1	RC4	0.98570836
REQ41760	REQ41770	0.9542629
REQ3030	REQ14020	0.95393956
REQ21860	REQ21870	0.98415786
pVAPA_0020	pVAPA_0480	0.979244
REQ43420	REQ43430	0.96015495
REQ35060	REQ35090	0.97523654
REQ34950	REQ40380	0.96225077
pVAPA_0460	pVAPA_0710	0.9635538
REQ15110	REQ43580	0.95089054
pVAPA_vapE	REQ23860	0.95255613
REQ32690	REQ46630	0.9818279
REQ21860	REQ26910	0.9596559
REQ35740	REQ35750	0.967109
REQ41760	REQ41790	0.9579591
REQ45380	REQ45390	0.9879029
REQ40800	REQ40840	0.97498345
REQ4580	REQ34730	0.97241
RC1	RC12	0.9863425
REQ43350	REQ43390	0.96485126
REQ43400	REQ43450	0.9620744
REQ11530	REQ24110	0.9893338
(-)3xSLv1	RC2	0.97922677
REQ7480	REQ7490	0.97887075
REQ15300	REQ36220	0.96375173
REQ32930	REQ44270	0.98822355
REQ10030	REQ26870	0.95962864
REQ15270	REQ15280	0.9729587
pVAPA_0040	pVAPA_0160	0.9630748
REQ18950	REQ18970	0.95758283
pVAPA_vapA	pVAPA_vapD	0.9712861
REQ40210	REQ40220	0.9771274
REQ4890	REQ4900	0.99044824
pVAPA_vapA	pVAPA_0710	0.97701794
REQ36140	REQ36150	0.95798355
REQ35710	REQ35800	0.970058
REQ4060	REQ4100	0.9574156
REQ45390	REQ45400	0.957702
REQ11000	REQ40080	0.9607672
REQ35080	REQ43560	0.9530455
pVAPA_0560	pVAPA_0800	0.9774625
REQ35080	REQ44120	0.9516866
REQ35560	REQ35780	0.96637267
REQ36140	REQ36160	0.9687972
REQ0960	REQ0980	0.97173196
REQ17580	REQ17590	0.9501659
REQ3100	REQ26330	0.9682984
REQ7480	REQ40380	0.9659825
REQ5070	REQ18110	0.97761166
pVAPA_0040	pVAPA_0340	0.9837459
pVAPA_0800	pVAPA_0850	0.9557633
REQ1600	REQ11630	0.95955247
REQ10030	REQ26370	0.9592193
REQ40820	REQ40840	0.98431325
REQ18940	REQ18950	0.97236246
(-)3xSLv1	RC12	0.99200886
REQ7460	REQ7470	0.9810598
REQ40200	REQ40210	0.96381116
REQ43400	REQ43420	0.966483
REQ14670	REQ36650	0.9501333
REQ40830	REQ40840	0.96415794
REQ43390	REQ43430	0.9543311
REQ14670	REQ14690	0.98058456
REQ40110	REQ43730	0.9817442
pVAPA_vapC	pVAPA_0710	0.9840691
REQ0910	REQ0930	0.9599658
REQ17860	REQ19340	0.9516354
REQ35580	REQ35590	0.9763057
REQ40090	REQ40110	0.9763446
pVAPA_0520	pVAPA_0530	0.96528715
(-)3xSLv1	RC11	0.97140247
REQ10030	REQ26921	0.9705154
REQ15300	REQ43990	0.9722184
REQ34960	REQ40410	0.96747124
REQ17580	REQ17600	0.9610909
REQ0450	REQ41950	0.9559271
pVAPA_vapI	pVAPA_vapC	0.97206324
pVAPA_0060	pVAPA_0110	0.96641946
REQ4060	REQ4080	0.9596642
REQ5070	REQ14020	0.96781594
REQ3100	REQ26320	0.9653825
REQ40130	REQ43730	0.9556688
pVAPA_0060	pVAPA_0120	0.954046
pVAPA_0040	pVAPA_0320	0.9610339
REQ35710	REQ35810	0.9631974
REQ3650	REQ41940	0.95572704
REQ14670	REQ14680	0.9844095
REQ18660	REQ18680	0.95935357
REQ33600	REQ46350	0.9616103
REQ34960	REQ40400	0.96896636
REQ40090	REQ40100	0.9749613
REQ7300	REQ33600	0.9615026
REQ43390	REQ43400	0.9514565
REQ7300	REQ31910	0.9679098
REQ41900	REQ41940	0.9560145
pVAPA_vapC	pVAPA_vapD	0.9931516
REQ35690	REQ35760	0.96586233
REQ0960	REQ0970	0.9722705
REQ14880	REQ21870	0.9524159
pVAPA_0560	pVAPA_0570	0.98714155
REQ33620	REQ37320	0.9517453
pVAPA_0580	pVAPA_vapE	0.968399
REQ45360	REQ45390	0.9659792
pVAPA_0040	pVAPA_0060	0.9790603
REQ40370	REQ40400	0.9741537
REQ14880	REQ26900	0.9535249
REQ1250	REQ37500	0.9658033
pVAPA_vapE	REQ23850	0.95862955
REQ43300	REQ43450	0.97988963
REQ43360	REQ43450	0.96900713
REQ35830	REQ35850	0.9675852
(-)3xSLv1	RC10	0.96898884
REQ43300	REQ43430	0.9696421
REQ3990	REQ4010	0.95020574
REQ37610	REQ37630	0.97233355
REQ10790	REQ21840	0.95534897
REQ34950	REQ40370	0.9709945
(-)3xSLv1	DarkCorner	0.95492804
REQ35840	REQ35850	0.9796751
REQ7440	REQ7460	0.9641638
REQ11600	REQ46350	0.9579342
REQ35700	REQ35820	0.9765964
pVAPA_0740	pVAPA_0800	0.9578828
REQ4580	REQ45370	0.98084354
REQ3990	REQ46790	0.9522505
REQ18940	REQ18960	0.9556783
REQ1250	REQ46830	0.9524531
REQ32930	REQ33600	0.95958847
REQ7440	REQ7450	0.95898676
REQ35700	REQ35760	0.9522085
REQ0910	REQ0920	0.9509225
REQ18020	REQ33830	0.98787725
REQ40370	REQ40380	0.9585655
REQ3110	REQ26330	0.9708017
REQ44270	REQ46350	0.9537404
REQ35710	REQ35820	0.95005405
REQ14880	REQ26910	0.9623518
REQ40100	REQ46730	0.9519014
REQ35960	REQ40760	0.9701544
pVAPA_0530	pVAPA_vapX	0.98571205
REQ36150	REQ36160	0.9511759
REQ35700	REQ35750	0.97319
REQ11600	REQ21060	0.95062107
REQ8200	REQ35060	0.95345294
REQ18190	REQ29840	0.95660007
REQ14880	REQ26921	0.9694101
REQ4890	REQ4910	0.9737051
pVAPA_0740	pVAPA_0850	0.96427923
REQ3110	REQ26370	0.9579074
pVAPA_0060	pVAPA_0070	0.9955602
REQ11530	REQ33830	0.97674084
pVAPA_0580	pVAPA_vapD	0.9583171
REQ40100	REQ40130	0.9581096
REQ41690	REQ41740	0.9543085
pVAPA_vapE	pVAPA_vapF	0.9729202
REQ0440	REQ41950	0.95184565
REQ44270	REQ45370	0.95136243
REQ18020	REQ24110	0.9716916
REQ41730	REQ41740	0.97218823
REQ43360	REQ43390	0.95999837
REQ1420	REQ13340	0.9553172
REQ40090	REQ46730	0.95928717
REQ32930	REQ46350	0.96620595
REQ8200	REQ35050	0.960839
REQ43350	REQ43360	0.9837175
REQ35710	REQ35750	0.9544868
REQ35700	REQ35800	0.969038
DarkCorner	RC12	0.968557
REQ35590	REQ35820	0.95192534
REQ43350	REQ43430	0.95928574
(-)3xSLv1	RC1	0.9929819
REQ4880	REQ4910	0.9643929
REQ3110	REQ26110	0.9624906
REQ35940	REQ40760	0.95568633
REQ7300	REQ42980	0.9512649
REQ43360	REQ43430	0.9789752
REQ41660	REQ41730	0.95964503
REQ18370	REQ18380	0.97737503
REQ43550	REQ43570	0.9784867
REQ32930	REQ45370	0.95849085
REQ35950	REQ35960	0.97348815
REQ10790	REQ21860	0.9671151
REQ18190	REQ35560	0.97827756
pVAPA_0040	pVAPA_0850	0.96412
REQ18410	REQ18420	0.963564
REQ37600	REQ37630	0.95695657
REQ14890	REQ14900	0.98926854
REQ11530	REQ18020	0.9737698
REQ41680	REQ41690	0.9538115
pVAPA_vapD	pVAPA_vapE	0.99440163
pVAPA_0580	pVAPA_vapC	0.95802987
REQ35710	REQ35740	0.9505108
REQ35590	REQ36480	0.9733084
REQ0440	REQ0450	0.98635864
REQ39960	REQ40080	0.9606152
pVAPA_0040	pVAPA_0810	0.97105837
REQ3100	REQ26370	0.9574222
REQ35810	REQ35850	0.9844606
REQ18400	REQ18410	0.9787384
REQ35810	REQ35840	0.98751885
REQ35590	REQ36470	0.9640396
REQ40400	REQ40410	0.9611158
REQ6630	REQ14020	0.9747393
REQ3100	REQ26390	0.95044
REQ10790	REQ26910	0.95222324
pVAPA_0040	pVAPA_0420	0.97319174
REQ34730	REQ46350	0.9691402
REQ14890	REQ26140	0.9589729
REQ35940	REQ35950	0.9598837
(-)3xSLv1	RC9	0.97720605
REQ14890	REQ26130	0.9509692
pVAPA_vapA	pVAPA_vapC	0.9882861
REQ16950	REQ24450	0.9503546
REQ7490	REQ40380	0.9568842
REQ36220	REQ45800	0.9817074
REQ4880	REQ4900	0.98738813
REQ35940	REQ35960	0.974195
REQ32690	REQ32820	0.9704575
REQ40380	REQ40410	0.9508098
(-)3xSLv1	RC8	0.97460186
REQ0390	REQ45370	0.95867354
REQ34950	REQ34960	0.9833419
REQ35690	REQ35700	0.9506172
REQ34730	REQ45370	0.96896297
REQ43300	REQ43350	0.95832217
pVAPA_vapA	pVAPA_vapI	0.98679155
REQ10790	REQ21870	0.96655065
REQ43300	REQ43400	0.9501809
REQ16940	REQ25060	0.9506284
REQ6570	REQ42740	0.95414364
REQ45370	REQ46350	0.9818095
pVAPA_0030	pVAPA_0740	0.9511738
REQ4370	REQ18020	0.97783184
REQ40380	REQ40400	0.9747087
REQ43300	REQ43360	0.9657269
REQ36470	REQ36480	0.9642876
pVAPA_vapA	pVAPA_vapE	0.97622293
pVAPA_0020	pVAPA_0800	0.9519697
pVAPA_0040	pVAPA_0280	0.97837543
REQ18520	REQ46120	0.9587401
REQ4880	REQ4890	0.9834768
REQ16860	REQ19040	0.9780642
(-)3xSLv1	RC6	0.9849693
REQ13340	REQ20100	0.95647013
REQ45400	REQ45410	0.97921824
REQ40090	REQ40130	0.95874214
REQ40370	REQ46060	0.96576405
pVAPA_0040	pVAPA_0400	0.9779289
REQ0970	REQ0980	0.9850528
pVAPA_0040	pVAPA_0440	0.985019
REQ40630	REQ40660	0.96243846
(-)3xSLv1	RC4	0.9863921
REQ4650	REQ25560	0.9517341
pVAPA_0570	pVAPA_vapD	0.95917654
REQ1250	REQ14640	0.95550495
pVAPA_0740	pVAPA_0840	0.9696413
REQ4370	REQ33830	0.9741204
REQ35830	REQ35840	0.9661647
REQ40370	REQ40410	0.9676024
pVAPA_0580	pVAPA_vapA	0.9515224
pVAPA_0020	pVAPA_0740	0.9788102
REQ35710	REQ35780	0.95808667
REQ18370	REQ18390	0.9765383
REQ16860	REQ18980	0.95295584
pVAPA_0040	pVAPA_0840	0.97893596
REQ43300	REQ43420	0.95430315
pVAPA_0040	pVAPA_0180	0.9684488
pVAPA_0040	pVAPA_0740	0.990588
REQ4580	REQ46350	0.9860476
REQ43570	REQ44120	0.9633957
pVAPA_0740	pVAPA_0810	0.96803147
REQ17160	REQ17180	0.95918345
REQ11600	REQ45370	0.9704401
REQ40800	REQ40810	0.97688675
REQ40090	REQ43730	0.96676826
(-)3xSLv1	RC5	0.9822588
REQ39150	REQ39160	0.9543093
REQ17160	REQ17170	0.99466556
REQ11600	REQ34730	0.967113
REQ43090	REQ43110	0.9642856
pVAPA_0320	pVAPA_0420	0.975426
REQ15920	REQ32830	0.95218706
REQ35050	REQ35090	0.9524246
pVAPA_0040	pVAPA_0110	0.9695187
REQ20100	REQ34120	0.9665292
pVAPA_0110	pVAPA_0810	0.99023914
pVAPA_0160	pVAPA_0370	0.96704435
RC2	RC8	0.95705944
pVAPA_0340	pVAPA_0361	0.9567463
REQ41910	REQ41940	0.9788179
REQ29370	REQ29380	0.9909713
pVAPA_0710	pVAPA_vapE	0.9898608
pVAPA_0010	REQ0450	0.95092535
pVAPA_0340	pVAPA_0370	0.98557293
RC10	RC2	0.96816367
RC2	RC9	0.9571828
REQ35820	REQ35850	0.96769536
REQ26320	REQ26330	0.98434603
pVAPA_0110	pVAPA_0440	0.9701911
pVAPA_0160	pVAPA_0361	0.95648724
REQ32880	REQ32890	0.9746127
REQ41910	REQ42010	0.9704758
REQ24680	REQ24690	0.96843314
REQ26130	REQ26870	0.9587579
REQ23810	REQ40360	0.97218955
REQ2730	REQ26280	0.96043235
pVAPA_vapD	pVAPA_vapF	0.9788614
pVAPA_0400	pVAPA_0810	0.9687
REQ26130	REQ26880	0.95794994
REQ4100	REQ16220	0.95335704
REQ28730	REQ43570	0.9604567
pVAPA_vapG	pVAPA_0710	0.97832245
pVAPA_0060	pVAPA_0420	0.9899823
pVAPA_0370	pVAPA_0850	0.95395947
REQ43560	REQ43570	0.9689527
REQ2730	REQ26380	0.9583553
pVAPA_0070	pVAPA_0180	0.96404684
REQ4130	REQ16220	0.95964897
REQ29370	REQ29400	0.9649532
pVAPA_0040	pVAPA_0090	0.95501703
REQ41910	REQ41930	0.9808982
REQ25540	REQ26370	0.95514
pVAPA_0470	pVAPA_0560	0.978128
REQ26270	REQ26400	0.9546844
REQ21840	REQ21860	0.97426903
pVAPA_0120	pVAPA_0400	0.9545869
pVAPA_0010	REQ42030	0.96515876
REQ25530	REQ26870	0.9707826
REQ37320	REQ43560	0.96321344
REQ14020	REQ18110	0.95602643
RC7	RC8	0.9567493
REQ13420	REQ46630	0.95802826
pVAPA_0070	pVAPA_0280	0.9748985
RC1	RC5	0.9822608
REQ37320	REQ43550	0.98446256
REQ32880	REQ32900	0.9592387
REQ25630	REQ26270	0.97287697
REQ26320	REQ26360	0.956764
REQ23810	REQ34960	0.9521468
REQ27400	REQ37490	0.9511693
pVAPA_0400	pVAPA_0440	0.96551996
pVAPA_0120	pVAPA_0380	0.97336334
REQ35040	REQ35050	0.98858833
REQ35820	REQ35830	0.98161995
pVAPA_0060	pVAPA_0280	0.976638
pVAPA_0160	pVAPA_0400	0.9639822
pVAPA_0320	pVAPA_0840	0.97549057
REQ5910	REQ5920	0.9824419
pVAPA_0120	pVAPA_0370	0.96755433
pVAPA_0160	pVAPA_0380	0.9752016
RC6	RC9	0.9600773
REQ41900	REQ42030	0.9589966
pVAPA_0400	pVAPA_0740	0.96317554
REQ2260	REQ2270	0.9678385
REQ26280	REQ26330	0.9503157
REQ5910	REQ5930	0.9820869
REQ32830	REQ46630	0.9688992
pVAPA_0120	pVAPA_0361	0.964236
pVAPA_vapG	pVAPA_vapE	0.9866262
REQ27400	REQ40990	0.9615395
REQ25050	REQ25060	0.9574213
pVAPA_0160	pVAPA_0740	0.96118784
REQ37310	REQ43570	0.9534413
REQ15910	REQ15920	0.960537
pVAPA_0320	pVAPA_0361	0.97536546
REQ43070	REQ43090	0.97117716
REQ29390	REQ29400	0.96520185
REQ21760	REQ37320	0.9501347
REQ26270	REQ26280	0.9837665
REQ2730	REQ25500	0.9614829
REQ35050	REQ35060	0.95830023
RC10	RC4	0.96356046
pVAPA_0070	pVAPA_0320	0.9696176
pVAPA_0120	pVAPA_0340	0.95561063
pVAPA_0320	pVAPA_0400	0.97188574
pVAPA_0320	pVAPA_0380	0.9502107
pVAPA_0400	pVAPA_0420	0.9600482
REQ15300	REQ45800	0.98190653
REQ2730	REQ26270	0.95016927
REQ43070	REQ43080	0.96864593
pVAPA_0490	pVAPA_0530	0.9813804
REQ2250	REQ2260	0.9544582
pVAPA_0460	pVAPA_vapH	0.95615107
pVAPA_0160	pVAPA_0440	0.960511
REQ29380	REQ29400	0.9568328
RC6	RC8	0.96909213
REQ40810	REQ40840	0.965679
DCP_22_0	DCP_22_7	0.95408064
REQ21840	REQ21850	0.9723096
pVAPA_0120	pVAPA_0280	0.96141565
REQ14630	REQ15280	0.9557879
REQ21840	REQ21870	0.95735246
REQ4100	REQ36600	0.9546184
pVAPA_0160	pVAPA_0840	0.9604578
REQ19050	REQ31290	0.9535511
REQ23810	REQ46060	0.9788572
pVAPA_0320	pVAPA_0810	0.96638954
REQ35800	REQ35820	0.9878536
pVAPA_0160	pVAPA_0850	0.97515047
REQ35040	REQ35090	0.9533807
REQ37320	REQ43540	0.9762297
REQ40810	REQ40830	0.9655967
pVAPA_0070	pVAPA_0290	0.95032746
REQ24690	REQ27730	0.95969296
pVAPA_0120	pVAPA_0480	0.9626126
REQ23810	REQ40410	0.9829339
pVAPA_0320	pVAPA_0370	0.9772898
REQ26570	REQ37320	0.96136713
REQ35800	REQ35830	0.9745636
pVAPA_0120	pVAPA_0440	0.97041607
REQ4340	REQ4370	0.9845157
RC1	RC10	0.963611
pVAPA_0160	pVAPA_0800	0.9545037
REQ40820	REQ40830	0.982915
RC10	RC12	0.9722705
pVAPA_0490	pVAPA_vapX	0.96327347
pVAPA_0320	pVAPA_0440	0.96248674
REQ26330	REQ26860	0.95906234
REQ2300	REQ15950	0.9546733
pVAPA_0060	pVAPA_0320	0.97134787
RC5	RC9	0.96077067
REQ13740	REQ31980	0.9733171
REQ27720	REQ27730	0.95092285
pVAPA_0440	pVAPA_0480	0.96282697
REQ43300	REQ43310	0.9518949
REQ26110	REQ26870	0.96298933
pVAPA_vapG	pVAPA_vapC	0.9887892
pVAPA_0120	pVAPA_0800	0.9591753
REQ27850	REQ33700	0.9644242
REQ16000	REQ25960	0.9595447
pVAPA_0070	pVAPA_0120	0.9530949
REQ37600	REQ40550	0.96177953
pVAPA_0440	pVAPA_0740	0.9870641
REQ35040	REQ35080	0.9605662
pVAPA_0350	pVAPA_0440	0.95808786
REQ24020	REQ25560	0.95969623
REQ14640	REQ46830	0.95538694
pVAPA_0140	REQ4580	0.95063317
REQ4100	REQ4130	0.9528975
REQ32820	REQ44840	0.95656705
REQ26130	REQ26140	0.9878926
RC12	RC8	0.96401036
REQ13420	REQ32830	0.9541055
REQ26330	REQ26870	0.9594251
pVAPA_0350	pVAPA_0810	0.9665813
pVAPA_0380	pVAPA_0740	0.9778273
RC1	RC9	0.9889352
pVAPA_vapD	pVAPA_0710	0.9833738
REQ18990	REQ19050	0.967149
pVAPA_0350	pVAPA_0420	0.9748257
REQ28480	REQ30930	0.96422213
REQ41660	REQ41680	0.9503041
REQ26360	REQ26380	0.9518462
REQ16190	REQ16220	0.95040077
pVAPA_0361	pVAPA_0370	0.97885704
REQ26350	REQ26360	0.97960216
REQ9270	REQ9290	0.95699686
pVAPA_0020	pVAPA_0030	0.97624505
RC4	RC9	0.9723095
REQ26350	REQ26870	0.9515369
REQ35580	REQ36470	0.97474414
pVAPA_vapG	pVAPA_vapD	0.98402244
pVAPA_0340	pVAPA_0810	0.95379
REQ2280	REQ2300	0.97641474
REQ43550	REQ43560	0.97210515
RC12	RC9	0.9610163
REQ32830	REQ32830	0.9684204
REQ26350	REQ26880	0.9539708
REQ14900	REQ26140	0.954891
pVAPA_vapG	pVAPA_vapI	0.9714298
REQ40810	REQ40820	0.9764959
REQ35810	REQ35820	0.9799835
REQ28480	REQ41960	0.9605985
pVAPA_0120	pVAPA_0740	0.9721994
REQ26110	REQ26880	0.9521941
REQ32820	REQ46630	0.96918136
RC4	RC8	0.9734842
pVAPA_0060	pVAPA_0810	0.9666659
pVAPA_0040	pVAPA_0070	0.9853716
REQ13420	REQ32690	0.961786
pVAPA_0361	pVAPA_0380	0.98140067
REQ9270	REQ9280	0.9664181
pVAPA_0020	pVAPA_0040	0.9636117
REQ21630	REQ29510	0.9634842
REQ23850	REQ23860	0.98978305
pVAPA_0350	pVAPA_0840	0.98445356
REQ26320	REQ26370	0.9827387
pVAPA_0020	pVAPA_0120	0.95486814
pVAPA_0140	REQ11600	0.9560105
RC4	RC7	0.9565489
REQ14890	REQ26921	0.9716094
pVAPA_0070	pVAPA_0361	0.9774621
pVAPA_vapC	pVAPA_vapF	0.9639656
pVAPA_0060	pVAPA_0740	0.96621466
REQ40800	REQ40820	0.99370366
REQ26110	REQ26330	0.96916044
REQ26320	REQ26870	0.96329933
pVAPA_0350	pVAPA_0380	0.9518184
pVAPA_0380	pVAPA_0480	0.9554143
REQ24110	REQ33830	0.97019106
REQ35810	REQ35830	0.9743225
pVAPA_0070	pVAPA_0380	0.9678815
pVAPA_0140	REQ45370	0.9595537
REQ37320	REQ44120	0.95352334
REQ26330	REQ26360	0.9634199
RC11	RC12	0.96123195
pVAPA_0380	pVAPA_0440	0.9887669
REQ26140	REQ26870	0.96904945
REQ4080	REQ4100	0.9740656
REQ4090	REQ4100	0.9613477
REQ2260	REQ2300	0.95556325
REQ43540	REQ43570	0.9658125
pVAPA_0120	pVAPA_0840	0.9649423
pVAPA_0340	pVAPA_0840	0.97271734
pVAPA_0350	pVAPA_0361	0.9699129
pVAPA_0140	REQ34730	0.9630104
pVAPA_0070	pVAPA_0370	0.97984797
REQ26330	REQ26370	0.991153
REQ19340	REQ22420	0.9608948
pVAPA_vapC	pVAPA_vapE	0.98957086
REQ16000	REQ25910	0.9562627
RC11	RC6	0.9578167
REQ14900	REQ26921	0.9514831
REQ21630	REQ21670	0.9616184
REQ26110	REQ26860	0.9548167
pVAPA_0710	pVAPA_vapF	0.9716791
RC11	RC4	0.9674977
REQ43100	REQ43110	0.976252
RC11	RC8	0.9823638
pVAPA_0120	pVAPA_0810	0.9728668
REQ4080	REQ16210	0.9657419
pVAPA_0020	pVAPA_0440	0.9707943
REQ28520	REQ28530	0.9685731
REQ40800	REQ40830	0.98401356
pVAPA_0380	pVAPA_0420	0.9721352
pVAPA_0160	pVAPA_0180	0.971068
REQ4080	REQ4130	0.9513451
REQ37320	REQ43570	0.98426294
REQ26350	REQ26921	0.9606618
REQ13740	REQ31910	0.9513867
pVAPA_0060	pVAPA_0440	0.98551905
RC4	RC6	0.9734614
pVAPA_0160	pVAPA_0280	0.96028244
REQ26120	REQ37500	0.95437706
REQ43560	REQ44120	0.95780414
pVAPA_0120	pVAPA_0850	0.96452594
pVAPA_0380	pVAPA_0400	0.9638938
REQ41660	REQ41690	0.95556617
REQ16000	REQ25940	0.9636767
REQ24020	REQ26400	0.9546439
REQ26140	REQ26360	0.96275467
pVAPA_0070	pVAPA_0340	0.98034394
REQ32820	REQ32830	0.96416813
REQ35820	REQ35840	0.96965307
pVAPA_0020	pVAPA_0070	0.9525425
REQ26110	REQ26360	0.9557259
RC11	RC5	0.9665505
RC4	RC5	0.9595755
REQ9260	REQ28200	0.9554743
REQ15110	REQ43560	0.95371896
REQ26360	REQ26370	0.9719512
pVAPA_0020	pVAPA_0100	0.9529103
pVAPA_0350	pVAPA_0370	0.95793444
pVAPA_0130	pVAPA_0190	0.9674428
REQ26130	REQ26360	0.95875484
REQ2260	REQ2280	0.97837085
pVAPA_0040	pVAPA_0120	0.97337925
pVAPA_0460	pVAPA_vapD	0.974141
REQ28530	REQ28540	0.9543255
REQ34950	REQ40400	0.9601366
pVAPA_0060	pVAPA_0380	0.96739155
pVAPA_0460	pVAPA_vapC	0.96794194
pVAPA_0180	pVAPA_0810	0.98426455
REQ43540	REQ43560	0.9612952
REQ29820	REQ35810	0.957592
REQ40640	REQ40660	0.97695446
REQ18390	REQ18420	0.95248014
DarkCorner	RC6	0.9535397
pVAPA_0370	pVAPA_0400	0.982453
pVAPA_0320	pVAPA_0350	0.97439545
REQ43540	REQ43550	0.98491454
pVAPA_0320	pVAPA_0340	0.9508801
pVAPA_0370	pVAPA_0380	0.9809897
REQ2750	REQ26870	0.9766107
pVAPA_0070	pVAPA_0740	0.97350645
REQ16200	REQ16210	0.9556268
REQ26380	REQ26390	0.96582687
REQ35750	REQ35820	0.9526758
pVAPA_0180	pVAPA_0840	0.9817081
RC11	RC2	0.95343465
pVAPA_0280	pVAPA_0380	0.972554
pVAPA_0280	pVAPA_0370	0.99008083
REQ36650	REQ42640	0.9567522
REQ43530	REQ43560	0.9662069
pVAPA_0180	pVAPA_0740	0.95363665
REQ25970	REQ25990	0.9535005
pVAPA_0070	pVAPA_0350	0.9581566
REQ14680	REQ43230	0.9545634
REQ26370	REQ26870	0.9656907
REQ9280	REQ9290	0.9535361
REQ25920	REQ25940	0.95604664
pVAPA_0490	pVAPA_vapH	0.9758883
REQ26380	REQ26400	0.96343446
REQ40650	REQ40660	0.9522751
pVAPA_0420	pVAPA_0810	0.968387
REQ0390	REQ11600	0.96452475
REQ26360	REQ26921	0.95958924
REQ26880	REQ37510	0.9511779
pVAPA_0280	pVAPA_0420	0.9769644
REQ16260	REQ41590	0.95664984
REQ26380	REQ26870	0.9541451
REQ25940	REQ25950	0.9562184
REQ36730	REQ36750	0.9680946
REQ35800	REQ35810	0.9795926
pVAPA_0460	pVAPA_0530	0.96666664
REQ26880	REQ26890	0.9519795
REQ14880	REQ14900	0.96692276
REQ29670	REQ45410	0.95795476
pVAPA_0280	pVAPA_0400	0.98231065
REQ26370	REQ26860	0.95251095
REQ35760	REQ35790	0.95552254
pVAPA_0370	pVAPA_0440	0.98877
REQ34960	REQ40380	0.9753048
REQ31980	REQ46350	0.95041627
REQ16860	REQ18950	0.95250005
REQ26390	REQ26400	0.9611598
REQ25980	REQ25990	0.9786971
REQ26360	REQ26870	0.97929424
pVAPA_0490	pVAPA_0520	0.96592414
REQ26360	REQ26880	0.9583799
pVAPA_0280	pVAPA_0350	0.9724899
pVAPA_0110	pVAPA_0180	0.9955737
pVAPA_0280	pVAPA_0320	0.99105114
REQ18390	REQ18410	0.9609938
pVAPA_0070	pVAPA_0810	0.9641883
pVAPA_0370	pVAPA_0420	0.98047787
REQ41740	REQ41770	0.9563811
REQ35750	REQ35810	0.9506142
RC10	RC5	0.953794
pVAPA_0370	pVAPA_0840	0.9861174
REQ16940	REQ16950	0.9766627
REQ34960	REQ40370	0.9831756
REQ25910	REQ25960	0.9808099
REQ5930	REQ5940	0.95330936
REQ35770	REQ35780	0.9679929
RC12	RC2	0.97185403
REQ25910	REQ25940	0.96408546
REQ14880	REQ14890	0.9810955
pVAPA_0190	pVAPA_0560	0.9533125
pVAPA_0110	pVAPA_0120	0.9631565
REQ26880	REQ26900	0.9551494
pVAPA_0420	pVAPA_0440	0.9870332
REQ4340	REQ18020	0.97438705
pVAPA_0070	pVAPA_0840	0.98398066
REQ29820	REQ35850	0.9551523
REQ2750	REQ26360	0.9592707
RC12	RC4	0.9828586
REQ40620	REQ40640	0.98993826
DCP_22_0	DCP_22_2	0.9711348
REQ9840	REQ14640	0.9685405
REQ25940	REQ25990	0.9522514
pVAPA_0240	REQ46120	0.96275103
pVAPA_0060	pVAPA_0400	0.9599385
pVAPA_0370	pVAPA_0740	0.9865964
REQ43530	REQ43550	0.96405977
REQ20720	REQ44270	0.9514709
pVAPA_0310	pVAPA_0830	0.9550483
pVAPA_0370	pVAPA_0810	0.9845747
pVAPA_0110	pVAPA_0160	0.97116387
REQ31980	REQ34730	0.9543433
REQ26400	REQ26860	0.9518634
pVAPA_0810	pVAPA_0850	0.9513152
REQ13800	REQ33600	0.9544275
pVAPA_0340	pVAPA_0440	0.9861163
RC12	RC6	0.9851292
REQ18370	REQ18410	0.953167
pVAPA_0110	pVAPA_0420	0.96424073
pVAPA_0420	pVAPA_0840	0.9902624
pVAPA_0280	pVAPA_0361	0.986081
REQ26890	REQ37510	0.9598492
REQ26110	REQ26400	0.95011264
REQ4340	REQ24110	0.9765014
pVAPA_0290	pVAPA_0840	0.95672864
REQ29820	REQ35840	0.9760657
REQ6630	REQ18110	0.9557822
REQ35710	REQ35850	0.96783096
REQ26890	REQ26900	0.9605511
RC12	RC7	0.954568
REQ18370	REQ18420	0.9684265
REQ26560	REQ33620	0.969562
REQ43430	REQ43450	0.97057194
pVAPA_0420	pVAPA_0740	0.96718127
REQ25910	REQ25920	0.9795152
REQ4370	REQ24110	0.98589665
pVAPA_0570	pVAPA_vapF	0.97226214
REQ26390	REQ26860	0.9548253
pVAPA_0810	pVAPA_0840	0.9853026
pVAPA_0070	pVAPA_0420	0.9906196
pVAPA_0340	pVAPA_0740	0.9875041
REQ18380	REQ18390	0.98129845
REQ31980	REQ45460	0.9508076
REQ25940	REQ25960	0.9789733
pVAPA_0070	pVAPA_0400	0.9667097
RC12	RC5	0.9826822
pVAPA_0280	pVAPA_0340	0.9604213
REQ29840	REQ35560	0.9605749
pVAPA_0400	pVAPA_0850	0.9556856
REQ26110	REQ26370	0.9578155
REQ41730	REQ41770	0.9652137
RC5	RC8	0.9697623
REQ13740	REQ46350	0.9519072
pVAPA_0060	pVAPA_0340	0.97197497
REQ26900	REQ26910	0.9804114
pVAPA_0160	pVAPA_0810	0.97393966
pVAPA_0110	pVAPA_0370	0.9844922
pVAPA_0010	REQ0440	0.96734655
pVAPA_vapH	pVAPA_0520	0.99601513
REQ42730	REQ42740	0.9539094
REQ21060	REQ42980	0.9527693
REQ37310	REQ37320	0.9610298
REQ26560	REQ43570	0.96494454
REQ25760	REQ25770	0.95258564
pVAPA_0380	pVAPA_0810	0.9858192
REQ40630	REQ40640	0.9791111
REQ18960	REQ27850	0.95825183
REQ2750	REQ26140	0.956422
REQ5920	REQ5930	0.9594713
REQ30930	REQ41960	0.95261616
REQ16930	REQ16950	0.96011275
pVAPA_0180	pVAPA_0340	0.9507683
REQ21850	REQ21860	0.9565724
REQ35050	REQ35080	0.9565662
REQ18950	REQ27870	0.95486045
REQ41940	REQ42010	0.952003
pVAPA_0110	pVAPA_0400	0.97325957
pVAPA_0380	pVAPA_0840	0.978181
REQ4340	REQ11530	0.9681325
pVAPA_vapG	pVAPA_vapA	0.98872715
REQ26560	REQ37320	0.9660762
REQ25770	REQ42890	0.9504925
REQ2240	REQ2250	0.9764352
pVAPA_0070	pVAPA_0440	0.9870487
pVAPA_0110	pVAPA_0380	0.9757965
pVAPA_0110	pVAPA_0350	0.9730438
REQ18950	REQ18980	0.9631234
REQ25630	REQ26280	0.9693414
REQ13740	REQ45460	0.9803705
REQ31910	REQ45460	0.95153165
RC11	RC9	0.9780931
pVAPA_0380	pVAPA_0800	0.950055
REQ41930	REQ42010	0.9764791
REQ26560	REQ37310	0.9511166
REQ40410	REQ46060	0.98933685
REQ26900	REQ26921	0.9815397
pVAPA_0110	pVAPA_0320	0.979306
pVAPA_0400	pVAPA_0840	0.9651647
pVAPA_0100	pVAPA_0480	0.9683047
pVAPA_0290	pVAPA_0420	0.9637821
pVAPA_0180	pVAPA_0320	0.98052937
pVAPA_0120	pVAPA_0160	0.9832913
REQ5770	REQ28200	0.9538168
REQ25920	REQ25960	0.97432184
REQ2750	REQ25530	0.96197927
pVAPA_0100	pVAPA_0190	0.9601762
REQ31000	REQ43990	0.95136046
pVAPA_0310	pVAPA_0850	0.96254903
RC5	RC6	0.97519773
REQ35050	REQ35070	0.9564231
pVAPA_vapH	pVAPA_0530	0.97969586
REQ20720	REQ32930	0.95546645
pVAPA_0180	pVAPA_0280	0.9929906
REQ26860	REQ26870	0.9510477
pVAPA_0070	pVAPA_0110	0.96120566
REQ2730	REQ26860	0.958767
REQ40620	REQ40630	0.9807088
REQ18370	REQ18400	0.9512991
pVAPA_0060	pVAPA_0350	0.96823734
REQ35800	REQ35850	0.9636363
pVAPA_0280	pVAPA_0840	0.9860126
REQ37310	REQ43550	0.9533498
REQ20490	REQ43410	0.95332915
pVAPA_0110	pVAPA_0361	0.98305655
pVAPA_0340	pVAPA_0400	0.9581274
REQ26910	REQ26921	0.9782085
REQ32890	REQ32900	0.97334754
pVAPA_0180	pVAPA_0370	0.98285383
pVAPA_0120	pVAPA_0180	0.9615877
pVAPA_0180	pVAPA_0380	0.9722088
REQ41950	REQ41960	0.9650606
REQ13800	REQ44270	0.95826066
pVAPA_0470	pVAPA_0800	0.96495485
REQ35800	REQ35840	0.9524655
pVAPA_0090	pVAPA_0370	0.95098925
pVAPA_0340	pVAPA_0380	0.96786195
pVAPA_0060	pVAPA_0361	0.9849819
REQ41930	REQ41940	0.9705578
REQ26870	REQ26880	0.9608349
pVAPA_0361	pVAPA_0420	0.97649485
pVAPA_vapG	pVAPA_0580	0.9520393
pVAPA_0340	pVAPA_0420	0.97842854
REQ25920	REQ25990	0.9624635
pVAPA_0361	pVAPA_0400	0.96583664
pVAPA_0440	pVAPA_0810	0.98152065
pVAPA_0180	pVAPA_0361	0.9771673
REQ35060	REQ35070	0.96598816
REQ16920	REQ16940	0.9670396
RC1	RC11	0.9822401
REQ1600	REQ42100	0.9505771
REQ18990	REQ19030	0.95113164
REQ28730	REQ43560	0.9524082
pVAPA_0090	pVAPA_0340	0.95227045
REQ25530	REQ26360	0.95962846
RC8	RC9	0.97561365
REQ13800	REQ32930	0.9761048
RC2	RC5	0.9618578
pVAPA_vapH	pVAPA_vapX	0.9527886
pVAPA_0180	pVAPA_0350	0.97294325
pVAPA_0180	pVAPA_0420	0.96568906
REQ40620	REQ40660	0.97534686
pVAPA_0060	pVAPA_0840	0.9872677
pVAPA_0060	pVAPA_0370	0.975796
pVAPA_0361	pVAPA_0740	0.96442115
REQ20720	REQ45370	0.96831787
pVAPA_0361	pVAPA_0810	0.9867255
REQ18980	REQ27870	0.96625537
REQ28730	REQ37320	0.95360386
pVAPA_0180	pVAPA_0440	0.96888983
pVAPA_0110	pVAPA_0280	0.9940822
REQ25820	REQ25980	0.9602351
REQ16930	REQ16940	0.98172414
REQ2730	REQ26390	0.9642958
REQ0390	REQ34730	0.9501235
REQ4340	REQ33830	0.9703672
REQ26570	REQ43570	0.95470744
pVAPA_0480	pVAPA_0800	0.96800226
RC2	RC6	0.9607798
pVAPA_0280	pVAPA_0810	0.98881423
pVAPA_0110	pVAPA_0740	0.9566957
REQ13800	REQ46350	0.95973396
REQ35750	REQ35800	0.96965754
pVAPA_0361	pVAPA_0840	0.9845148
RC2	RC4	0.9670396
REQ13740	REQ33600	0.9576925
REQ18970	REQ18980	0.96853656
REQ4370	REQ11530	0.9776838
pVAPA_0280	pVAPA_0440	0.9764945
REQ36750	REQ36760	0.9608018
REQ2730	REQ26660	0.96471965
pVAPA_0180	pVAPA_0400	0.9783897
REQ27400	REQ27410	0.9525291
pVAPA_0280	pVAPA_0740	0.96490556
pVAPA_0361	pVAPA_0440	0.984685
REQ28730	REQ43550	0.9621518
REQ25910	REQ25990	0.9502829
pVAPA_0440	pVAPA_0840	0.9892708
REQ13740	REQ32930	0.96497816
REQ31910	REQ33600	0.97425354
pVAPA_0480	pVAPA_0740	0.97015923
pVAPA_0090	pVAPA_0400	0.9666254
REQ18960	REQ39160	0.95034045
pVAPA_0110	pVAPA_0840	0.9820021
REQ2730	REQ26400	0.959884
REQ26570	REQ43560	0.9509551
//NODECOORD	REQ40810	273.93225	878.49774	506.18558
//NODECLASS	REQ40810	4339558	Coordinate A
//NODECLASS	REQ40810	4340607	Coordinate B
//NODECLASS	REQ40810	3.6.1	Class
//NODECLASS	REQ40810	7	Colour
//NODECLASS	REQ40810	1.3.99.-	EC number
//NODECLASS	REQ40810	putative acyl-CoA dehydrogenase	Product
//NODESIZE	REQ40810	7.0
//NODESHAPE	REQ40810	0	0
//NODEALPHA	REQ40810	1.0
//NODECOORD	REQ7450	0.0	637.7025	483.9838
//NODECLASS	REQ7450	770105	Coordinate A
//NODECLASS	REQ7450	771283	Coordinate B
//NODECLASS	REQ7450	1.6.0	Class
//NODECLASS	REQ7450	0	Colour
//NODECLASS	REQ7450	putative Mce family protein Mce2A	Product
//NODESIZE	REQ7450	7.0
//NODESHAPE	REQ7450	0	0
//NODEALPHA	REQ7450	1.0
//NODECOORD	pVAPA_0560	33.136967	212.81296	513.6796
//NODECLASS	pVAPA_0560	66501	Coordinate A
//NODECLASS	pVAPA_0560	66728	Coordinate B
//NODECLASS	pVAPA_0560	0.0.0	Class
//NODECLASS	pVAPA_0560	8	Colour
//NODECLASS	pVAPA_0560	hypothetical protein	Product
//NODESIZE	pVAPA_0560	7.0
//NODESHAPE	pVAPA_0560	0	0
//NODEALPHA	pVAPA_0560	1.0
//NODECOORD	REQ40820	282.03238	881.4433	494.40353
//NODECLASS	REQ40820	4340583	Coordinate A
//NODECLASS	REQ40820	4341329	Coordinate B
//NODECLASS	REQ40820	1.5.0	Class
//NODECLASS	REQ40820	3	Colour
//NODECLASS	REQ40820	putative ABC transporter ATPase subunit	Product
//NODESIZE	REQ40820	7.0
//NODESHAPE	REQ40820	0	0
//NODEALPHA	REQ40820	1.0
//NODECOORD	REQ7440	10.3092785	650.9573	492.08395
//NODECLASS	REQ7440	769241	Coordinate A
//NODECLASS	REQ7440	770092	Coordinate B
//NODECLASS	REQ7440	4.1.6	Class
//NODECLASS	REQ7440	3	Colour
//NODECLASS	REQ7440	putative integral membrane protein YrbE2B	Product
//NODESIZE	REQ7440	7.0
//NODESHAPE	REQ7440	0	0
//NODEALPHA	REQ7440	1.0
//NODECOORD	pVAPA_0570	50.810013	209.13107	513.6796
//NODECLASS	pVAPA_0570	66797	Coordinate A
//NODECLASS	pVAPA_0570	66982	Coordinate B
//NODECLASS	pVAPA_0570	0.0.0	Class
//NODECLASS	pVAPA_0570	8	Colour
//NODECLASS	pVAPA_0570	hypothetical protein	Product
//NODESIZE	pVAPA_0570	7.0
//NODESHAPE	pVAPA_0570	0	0
//NODEALPHA	pVAPA_0570	1.0
//NODECOORD	REQ21670	505.15463	768.0412	501.47275
//NODECLASS	REQ21670	2286674	Coordinate A
//NODECLASS	REQ21670	2287834	Coordinate B
//NODECLASS	REQ21670	3.7.2	Class
//NODECLASS	REQ21670	7	Colour
//NODECLASS	REQ21670	6.3.5.5	EC number
//NODECLASS	REQ21670	carbamoyl-phosphate synthase small subunit CarA	Product
//NODESIZE	REQ21670	7.0
//NODESHAPE	REQ21670	0	0
//NODEALPHA	REQ21670	1.0
//NODECOORD	REQ7470	36.082474	649.4845	517.8571
//NODECLASS	REQ7470	772301	Coordinate A
//NODECLASS	REQ7470	773359	Coordinate B
//NODECLASS	REQ7470	1.6.0	Class
//NODECLASS	REQ7470	0	Colour
//NODECLASS	REQ7470	putative Mce family protein Mce2C	Product
//NODESIZE	REQ7470	7.0
//NODESHAPE	REQ7470	0	0
//NODEALPHA	REQ7470	1.0
//NODECOORD	REQ40830	282.03238	893.2253	491.45804
//NODECLASS	REQ40830	4341326	Coordinate A
//NODECLASS	REQ40830	4342498	Coordinate B
//NODECLASS	REQ40830	1.5.0	Class
//NODECLASS	REQ40830	3	Colour
//NODECLASS	REQ40830	putative ABC transporter substrate binding subunit	Product
//NODESIZE	REQ40830	7.0
//NODESHAPE	REQ40830	0	0
//NODEALPHA	REQ40830	1.0
//NODECOORD	pVAPA_0580	75.84683	219.44035	496.00656
//NODECLASS	pVAPA_0580	67186	Coordinate A
//NODECLASS	pVAPA_0580	67548	Coordinate B
//NODECLASS	pVAPA_0580	0.0.0	Class
//NODECLASS	pVAPA_0580	8	Colour
//NODECLASS	pVAPA_0580	hypothetical protein	Product
//NODECLASS	pVAPA_0580	Cluster004	MCL_2.200000047683716_6
//NODESIZE	pVAPA_0580	7.0
//NODESHAPE	pVAPA_0580	0	0
//NODEALPHA	pVAPA_0580	1.0
//NODECOORD	REQ7460	23.564064	650.2209	506.0751
//NODECLASS	REQ7460	771285	Coordinate A
//NODECLASS	REQ7460	772304	Coordinate B
//NODECLASS	REQ7460	1.6.0	Class
//NODECLASS	REQ7460	0	Colour
//NODECLASS	REQ7460	putative Mce family protein Mce2B	Product
//NODESIZE	REQ7460	7.0
//NODESHAPE	REQ7460	0	0
//NODEALPHA	REQ7460	1.0
//NODECOORD	REQ40840	289.39615	888.80707	506.92194
//NODECLASS	REQ40840	4342495	Coordinate A
//NODECLASS	REQ40840	4343310	Coordinate B
//NODECLASS	REQ40840	1.5.0	Class
//NODECLASS	REQ40840	3	Colour
//NODECLASS	REQ40840	putative ABC transporter integral membrane subunit	Product
//NODESIZE	REQ40840	7.0
//NODESHAPE	REQ40840	0	0
//NODEALPHA	REQ40840	1.0
//NODECOORD	pVAPA_0520	79.52872	200.29454	555.6531
//NODECLASS	pVAPA_0520	64205	Coordinate A
//NODECLASS	pVAPA_0520	64642	Coordinate B
//NODECLASS	pVAPA_0520	0.0.0	Class
//NODECLASS	pVAPA_0520	8	Colour
//NODECLASS	pVAPA_0520	hypothetical protein	Product
//NODESIZE	pVAPA_0520	7.0
//NODESHAPE	pVAPA_0520	0	0
//NODEALPHA	pVAPA_0520	1.0
//NODECOORD	REQ46730	371.8704	233.4315	484.83063
//NODECLASS	REQ46730	4965848	Coordinate A
//NODECLASS	REQ46730	4967392	Coordinate B
//NODECLASS	REQ46730	1.5.0	Class
//NODECLASS	REQ46730	3	Colour
//NODECLASS	REQ46730	putative MFS transporter	Product
//NODECLASS	REQ46730	Cluster012	MCL_2.200000047683716_6
//NODESIZE	REQ46730	7.0
//NODESHAPE	REQ46730	0	0
//NODEALPHA	REQ46730	1.0
//NODECOORD	pVAPA_0530	64.0648	198.8218	540.92554
//NODECLASS	pVAPA_0530	64757	Coordinate A
//NODECLASS	pVAPA_0530	65515	Coordinate B
//NODECLASS	pVAPA_0530	6.1.2	Class
//NODECLASS	pVAPA_0530	9	Colour
//NODECLASS	pVAPA_0530	two component system response regulator	Product
//NODESIZE	pVAPA_0530	7.0
//NODESHAPE	pVAPA_0530	0	0
//NODEALPHA	pVAPA_0530	1.0
//NODECOORD	REQ17580	752.5773	648.74817	499.75455
//NODECLASS	REQ17580	1857525	Coordinate A
//NODECLASS	REQ17580	1858349	Coordinate B
//NODECLASS	REQ17580	3.5.9	Class
//NODECLASS	REQ17580	1	Colour
//NODECLASS	REQ17580	3.6.3.14	EC number
//NODECLASS	REQ17580	ATP synthase delta chain AtpH	Product
//NODESIZE	REQ17580	7.0
//NODESHAPE	REQ17580	0	0
//NODEALPHA	REQ17580	1.0
//NODECOORD	REQ17590	771.7231	642.1207	492.39078
//NODECLASS	REQ17590	1858411	Coordinate A
//NODECLASS	REQ17590	1860054	Coordinate B
//NODECLASS	REQ17590	3.5.9	Class
//NODECLASS	REQ17590	1	Colour
//NODECLASS	REQ17590	3.6.3.14	EC number
//NODECLASS	REQ17590	ATP synthase alpha chain AtpA	Product
//NODESIZE	REQ17590	7.0
//NODESHAPE	REQ17590	0	0
//NODEALPHA	REQ17590	1.0
//NODECOORD	REQ40800	273.19586	891.75256	501.0309
//NODECLASS	REQ40800	4339010	Coordinate A
//NODECLASS	REQ40800	4339549	Coordinate B
//NODECLASS	REQ40800	0.0.2	Class
//NODECLASS	REQ40800	10	Colour
//NODECLASS	REQ40800	conserved hypothetical protein	Product
//NODESIZE	REQ40800	7.0
//NODESHAPE	REQ40800	0	0
//NODEALPHA	REQ40800	1.0
//NODECOORD	REQ28520	700.29456	768.0412	505.89102
//NODECLASS	REQ28520	3033091	Coordinate A
//NODECLASS	REQ28520	3034200	Coordinate B
//NODECLASS	REQ28520	c	Direction
//NODECLASS	REQ28520	3.3.19	Class
//NODECLASS	REQ28520	7	Colour
//NODECLASS	REQ28520	1.14.14.5	EC number
//NODECLASS	REQ28520	putative alkanesulfonate monooxygenase	Product
//NODESIZE	REQ28520	7.0
//NODESHAPE	REQ28520	0	0
//NODEALPHA	REQ28520	1.0
//NODECOORD	REQ41590	259.2047	242.26804	474.65637
//NODECLASS	REQ41590	4423869	Coordinate A
//NODECLASS	REQ41590	4425461	Coordinate B
//NODECLASS	REQ41590	1.5.0	Class
//NODECLASS	REQ41590	3	Colour
//NODECLASS	REQ41590	putative ABC transporter ATPase subunit	Product
//NODESIZE	REQ41590	7.0
//NODESHAPE	REQ41590	0	0
//NODEALPHA	REQ41590	1.0
//NODECOORD	REQ26400	78.79234	30.191458	475.10345
//NODECLASS	REQ26400	2794401	Coordinate A
//NODECLASS	REQ26400	2795567	Coordinate B
//NODECLASS	REQ26400	3.6.0	Class
//NODECLASS	REQ26400	7	Colour
//NODECLASS	REQ26400	1.1.1.192	EC number
//NODECLASS	REQ26400	zinc binding alcohol dehydrogenase	Product
//NODECLASS	REQ26400	Cluster008	MCL_2.200000047683716_6
//NODESIZE	REQ26400	7.0
//NODESHAPE	REQ26400	0	0
//NODEALPHA	REQ26400	1.0
//NODECOORD	REQ40080	397.6436	195.87628	487.03976
//NODECLASS	REQ40080	4244268	Coordinate A
//NODECLASS	REQ40080	4245092	Coordinate B
//NODECLASS	REQ40080	c	Direction
//NODECLASS	REQ40080	3.0.0	Class
//NODECLASS	REQ40080	7	Colour
//NODECLASS	REQ40080	1.1.1.-	EC number
//NODECLASS	REQ40080	putative short chain dehydrogenase	Product
//NODESIZE	REQ40080	7.0
//NODESHAPE	REQ40080	0	0
//NODEALPHA	REQ40080	1.0
//NODECOORD	REQ11000	410.162	183.35788	480.41238
//NODECLASS	REQ11000	1156294	Coordinate A
//NODECLASS	REQ11000	1156932	Coordinate B
//NODECLASS	REQ11000	c	Direction
//NODECLASS	REQ11000	0.0.0	Class
//NODECLASS	REQ11000	8	Colour
//NODECLASS	REQ11000	hypothetical protein	Product
//NODESIZE	REQ11000	7.0
//NODESHAPE	REQ11000	0	0
//NODEALPHA	REQ11000	1.0
//NODECOORD	REQ36730	810.7511	798.96906	505.64557
//NODECLASS	REQ36730	3925730	Coordinate A
//NODECLASS	REQ36730	3926983	Coordinate B
//NODECLASS	REQ36730	c	Direction
//NODECLASS	REQ36730	1.6.0	Class
//NODECLASS	REQ36730	0	Colour
//NODECLASS	REQ36730	putative Mce family protein Mce4F	Product
//NODESIZE	REQ36730	7.0
//NODESHAPE	REQ36730	0	0
//NODEALPHA	REQ36730	1.0
//NODECOORD	REQ40090	365.97937	224.59499	503.24005
//NODECLASS	REQ40090	4245103	Coordinate A
//NODECLASS	REQ40090	4245939	Coordinate B
//NODECLASS	REQ40090	c	Direction
//NODECLASS	REQ40090	3.0.0	Class
//NODECLASS	REQ40090	7	Colour
//NODECLASS	REQ40090	1.1.1.-	EC number
//NODECLASS	REQ40090	short chain dehydrogenase	Product
//NODECLASS	REQ40090	Cluster012	MCL_2.200000047683716_6
//NODESIZE	REQ40090	7.0
//NODESHAPE	REQ40090	0	0
//NODEALPHA	REQ40090	1.0
//NODECOORD	REQ21630	521.3549	780.55963	500.0
//NODECLASS	REQ21630	2283186	Coordinate A
//NODECLASS	REQ21630	2283818	Coordinate B
//NODECLASS	REQ21630	3.7.2	Class
//NODECLASS	REQ21630	7	Colour
//NODECLASS	REQ21630	2.4.2.9	EC number
//NODECLASS	REQ21630	uracil phosphoribosyltransferase PyrR	Product
//NODESIZE	REQ21630	7.0
//NODESHAPE	REQ21630	0	0
//NODEALPHA	REQ21630	1.0
//NODECOORD	REQ28530	710.6038	778.35046	497.0545
//NODECLASS	REQ28530	3034197	Coordinate A
//NODECLASS	REQ28530	3035045	Coordinate B
//NODECLASS	REQ28530	c	Direction
//NODECLASS	REQ28530	3.2.14	Class
//NODECLASS	REQ28530	7	Colour
//NODECLASS	REQ28530	2.7.1.50	EC number
//NODECLASS	REQ28530	putative hydroxyethylthiazole kinase ThiM	Product
//NODESIZE	REQ28530	7.0
//NODESHAPE	REQ28530	0	0
//NODEALPHA	REQ28530	1.0
//NODECOORD	REQ28540	723.8586	795.2872	497.0545
//NODECLASS	REQ28540	3035105	Coordinate A
//NODECLASS	REQ28540	3036007	Coordinate B
//NODECLASS	REQ28540	c	Direction
//NODECLASS	REQ28540	0.0.2	Class
//NODECLASS	REQ28540	10	Colour
//NODECLASS	REQ28540	conserved hypothetical protein	Product
//NODESIZE	REQ28540	7.0
//NODESHAPE	REQ28540	0	0
//NODEALPHA	REQ28540	1.0
//NODECOORD	REQ24450	7.36377	511.04565	487.3764
//NODECLASS	REQ24450	2607028	Coordinate A
//NODECLASS	REQ24450	2607501	Coordinate B
//NODECLASS	REQ24450	c	Direction
//NODECLASS	REQ24450	0.0.2	Class
//NODECLASS	REQ24450	10	Colour
//NODECLASS	REQ24450	conserved hypothetical protein	Product
//NODESIZE	REQ24450	7.0
//NODESHAPE	REQ24450	0	0
//NODEALPHA	REQ24450	1.0
//NODECOORD	REQ16000	483.06332	391.75256	497.56995
//NODECLASS	REQ16000	1671018	Coordinate A
//NODECLASS	REQ16000	1675283	Coordinate B
//NODECLASS	REQ16000	c	Direction
//NODECLASS	REQ16000	1.5.2	Class
//NODECLASS	REQ16000	3	Colour
//NODECLASS	REQ16000	putative cation transporter ATPase P-type	Product
//NODECLASS	REQ16000	Cluster016	MCL_2.200000047683716_6
//NODESIZE	REQ16000	7.0
//NODESHAPE	REQ16000	0	0
//NODEALPHA	REQ16000	1.0
//NODECOORD	RC11	442.5626	642.8571	510.0827
//NODECLASS	RC11	Cluster003	MCL_2.200000047683716_6
//NODESIZE	RC11	7.0
//NODESHAPE	RC11	0	0
//NODEALPHA	RC11	1.0
//NODECOORD	REQ28480	398.37994	562.59204	547.23334
//NODECLASS	REQ28480	3029053	Coordinate A
//NODECLASS	REQ28480	3030489	Coordinate B
//NODECLASS	REQ28480	3.1.8	Class
//NODECLASS	REQ28480	7	Colour
//NODECLASS	REQ28480	6.3.1.2	EC number
//NODECLASS	REQ28480	glutamate-ammonia ligase GlnA1	Product
//NODESIZE	REQ28480	7.0
//NODESHAPE	REQ28480	0	0
//NODEALPHA	REQ28480	1.0
//NODECOORD	REQ41640	884.3888	785.71423	498.03632
//NODECLASS	REQ41640	4427893	Coordinate A
//NODECLASS	REQ41640	4428645	Coordinate B
//NODECLASS	REQ41640	1.5.0	Class
//NODECLASS	REQ41640	3	Colour
//NODECLASS	REQ41640	putative ABC transporter ATPase subunit	Product
//NODESIZE	REQ41640	7.0
//NODESHAPE	REQ41640	0	0
//NODEALPHA	REQ41640	1.0
//NODECOORD	REQ25760	634.0206	187.03976	496.07266
//NODECLASS	REQ25760	2745340	Coordinate A
//NODECLASS	REQ25760	2746218	Coordinate B
//NODECLASS	REQ25760	7.0.0	Class
//NODECLASS	REQ25760	13	Colour
//NODECLASS	REQ25760	3.-.-.-	EC number
//NODECLASS	REQ25760	putative alpha/beta hydrolase	Product
//NODESIZE	REQ25760	7.0
//NODESHAPE	REQ25760	0	0
//NODEALPHA	REQ25760	1.0
//NODECOORD	RC10	449.92636	666.4212	485.0459
//NODECLASS	RC10	Cluster003	MCL_2.200000047683716_6
//NODESIZE	RC10	7.0
//NODESHAPE	RC10	0	0
//NODEALPHA	RC10	1.0
//NODECOORD	RC12	455.81735	656.11194	499.77344
//NODECLASS	RC12	Cluster003	MCL_2.200000047683716_6
//NODESIZE	RC12	7.0
//NODESHAPE	RC12	0	0
//NODEALPHA	RC12	1.0
//NODECOORD	REQ36750	807.0692	780.55963	501.96368
//NODECLASS	REQ36750	3928224	Coordinate A
//NODECLASS	REQ36750	3929471	Coordinate B
//NODECLASS	REQ36750	c	Direction
//NODECLASS	REQ36750	1.6.0	Class
//NODECLASS	REQ36750	0	Colour
//NODECLASS	REQ36750	putative Mce family protein Mce4D	Product
//NODESIZE	REQ36750	7.0
//NODESHAPE	REQ36750	0	0
//NODEALPHA	REQ36750	1.0
//NODECOORD	REQ43730	347.56995	229.74962	509.13107
//NODECLASS	REQ43730	4668328	Coordinate A
//NODECLASS	REQ43730	4669485	Coordinate B
//NODECLASS	REQ43730	3.0.0	Class
//NODECLASS	REQ43730	7	Colour
//NODECLASS	REQ43730	1.18.-.-	EC number
//NODECLASS	REQ43730	putative iron-sulfur binding oxidoreductase	Product
//NODECLASS	REQ43730	Cluster012	MCL_2.200000047683716_6
//NODESIZE	REQ43730	7.0
//NODESHAPE	REQ43730	0	0
//NODEALPHA	REQ43730	1.0
//NODECOORD	REQ25770	653.9028	183.35788	494.5999
//NODECLASS	REQ25770	2746215	Coordinate A
//NODECLASS	REQ25770	2746901	Coordinate B
//NODECLASS	REQ25770	3.0.0	Class
//NODECLASS	REQ25770	7	Colour
//NODECLASS	REQ25770	putative NAD-dependent epimerase/dehydratase	Product
//NODESIZE	REQ25770	7.0
//NODESHAPE	REQ25770	0	0
//NODEALPHA	REQ25770	1.0
//NODECOORD	REQ23810	51.54639	357.14285	499.01816
//NODECLASS	REQ23810	2506417	Coordinate A
//NODECLASS	REQ23810	2533221	Coordinate B
//NODECLASS	REQ23810	3.8.1	Class
//NODECLASS	REQ23810	15	Colour
//NODECLASS	REQ23810	putative non-ribosomal peptide synthetase	Product
//NODECLASS	REQ23810	Cluster005	MCL_2.200000047683716_6
//NODESIZE	REQ23810	7.0
//NODESHAPE	REQ23810	0	0
//NODEALPHA	REQ23810	1.0
//NODECOORD	REQ23850	90.57437	245.94992	496.74295
//NODECLASS	REQ23850	2535680	Coordinate A
//NODECLASS	REQ23850	2537815	Coordinate B
//NODECLASS	REQ23850	c	Direction
//NODECLASS	REQ23850	3.1.0	Class
//NODECLASS	REQ23850	7	Colour
//NODECLASS	REQ23850	4.1.3.27	EC number
//NODECLASS	REQ23850	putative anthranilate synthase	Product
//NODECLASS	REQ23850	Cluster004	MCL_2.200000047683716_6
//NODESIZE	REQ23850	7.0
//NODESHAPE	REQ23850	0	0
//NODEALPHA	REQ23850	1.0
//NODECOORD	REQ31910	425.62592	65.53755	504.7251
//NODECLASS	REQ31910	3394955	Coordinate A
//NODECLASS	REQ31910	3395431	Coordinate B
//NODECLASS	REQ31910	3.3.18	Class
//NODECLASS	REQ31910	7	Colour
//NODECLASS	REQ31910	3.6.1.-	EC number
//NODECLASS	REQ31910	putative NUDIX superfamily hydrolase	Product
//NODECLASS	REQ31910	Cluster017	MCL_2.200000047683716_6
//NODESIZE	REQ31910	7.0
//NODESHAPE	REQ31910	0	0
//NODEALPHA	REQ31910	1.0
//NODECOORD	REQ36760	797.4963	768.0412	492.39078
//NODECLASS	REQ36760	3929473	Coordinate A
//NODECLASS	REQ36760	3930468	Coordinate B
//NODECLASS	REQ36760	c	Direction
//NODECLASS	REQ36760	1.6.0	Class
//NODECLASS	REQ36760	0	Colour
//NODECLASS	REQ36760	putative Mce family protein Mce4C	Product
//NODESIZE	REQ36760	7.0
//NODESHAPE	REQ36760	0	0
//NODEALPHA	REQ36760	1.0
//NODECOORD	REQ14020	473.49042	27.982327	481.161
//NODECLASS	REQ14020	1456422	Coordinate A
//NODECLASS	REQ14020	1456886	Coordinate B
//NODECLASS	REQ14020	6.3.7	Class
//NODECLASS	REQ14020	9	Colour
//NODECLASS	REQ14020	putative MarR family transcriptional regulator	Product
//NODESIZE	REQ14020	7.0
//NODESHAPE	REQ14020	0	0
//NODEALPHA	REQ14020	1.0
//NODECOORD	REQ3110	80.26509	50.073635	517.0769
//NODECLASS	REQ3110	333429	Coordinate A
//NODECLASS	REQ3110	333845	Coordinate B
//NODECLASS	REQ3110	4.1.6	Class
//NODECLASS	REQ3110	3	Colour
//NODECLASS	REQ3110	putative integral membrane protein	Product
//NODECLASS	REQ3110	Cluster013	MCL_2.200000047683716_6
//NODESIZE	REQ3110	7.0
//NODESHAPE	REQ3110	0	0
//NODEALPHA	REQ3110	1.0
//NODECOORD	REQ23860	103.829155	240.79527	498.2157
//NODECLASS	REQ23860	2537823	Coordinate A
//NODECLASS	REQ23860	2538194	Coordinate B
//NODECLASS	REQ23860	c	Direction
//NODECLASS	REQ23860	3.1.0	Class
//NODECLASS	REQ23860	7	Colour
//NODECLASS	REQ23860	5.4.99.5	EC number
//NODECLASS	REQ23860	putative chorismate mutase	Product
//NODECLASS	REQ23860	Cluster004	MCL_2.200000047683716_6
//NODESIZE	REQ23860	7.0
//NODESHAPE	REQ23860	0	0
//NODEALPHA	REQ23860	1.0
//NODECOORD	REQ31000	145.80264	639.9116	525.33136
//NODECLASS	REQ31000	3296968	Coordinate A
//NODECLASS	REQ31000	3298269	Coordinate B
//NODECLASS	REQ31000	2.1.1	Class
//NODECLASS	REQ31000	5	Colour
//NODECLASS	REQ31000	3.1.-.-	EC number
//NODECLASS	REQ31000	putative HNH endonuclease	Product
//NODESIZE	REQ31000	7.0
//NODESHAPE	REQ31000	0	0
//NODEALPHA	REQ31000	1.0
//NODECOORD	REQ3100	96.465385	35.346096	511.9223
//NODECLASS	REQ3100	332348	Coordinate A
//NODECLASS	REQ3100	333436	Coordinate B
//NODECLASS	REQ3100	2.1.2	Class
//NODECLASS	REQ3100	5	Colour
//NODECLASS	REQ3100	3.1.-.-	EC number
//NODECLASS	REQ3100	ribonuclease BN	Product
//NODECLASS	REQ3100	Cluster013	MCL_2.200000047683716_6
//NODESIZE	REQ3100	7.0
//NODESHAPE	REQ3100	0	0
//NODEALPHA	REQ3100	1.0
//NODECOORD	REQ26390	97.93814	21.354933	485.41272
//NODECLASS	REQ26390	2793861	Coordinate A
//NODECLASS	REQ26390	2794379	Coordinate B
//NODECLASS	REQ26390	0.0.0	Class
//NODECLASS	REQ26390	8	Colour
//NODECLASS	REQ26390	hypothetical protein	Product
//NODECLASS	REQ26390	Cluster008	MCL_2.200000047683716_6
//NODESIZE	REQ26390	7.0
//NODESHAPE	REQ26390	0	0
//NODEALPHA	REQ26390	1.0
//NODECOORD	REQ46790	0.0	878.49774	515.21844
//NODECLASS	REQ46790	4973701	Coordinate A
//NODECLASS	REQ46790	4974783	Coordinate B
//NODECLASS	REQ46790	c	Direction
//NODECLASS	REQ46790	1.5.0	Class
//NODECLASS	REQ46790	3	Colour
//NODECLASS	REQ46790	putative ABC transporter ATPase subunit	Product
//NODESIZE	REQ46790	7.0
//NODESHAPE	REQ46790	0	0
//NODEALPHA	REQ46790	1.0
//NODECOORD	REQ17600	765.0957	637.7025	507.85468
//NODECLASS	REQ17600	1860103	Coordinate A
//NODECLASS	REQ17600	1861083	Coordinate B
//NODECLASS	REQ17600	3.5.9	Class
//NODECLASS	REQ17600	1	Colour
//NODECLASS	REQ17600	3.6.3.14	EC number
//NODECLASS	REQ17600	ATP synthase gamma chain AtpG	Product
//NODESIZE	REQ17600	7.0
//NODESHAPE	REQ17600	0	0
//NODEALPHA	REQ17600	1.0
//NODECOORD	REQ35690	306.33282	56.70103	502.1797
//NODECLASS	REQ35690	3785194	Coordinate A
//NODECLASS	REQ35690	3785835	Coordinate B
//NODECLASS	REQ35690	c	Direction
//NODECLASS	REQ35690	4.2.2	Class
//NODECLASS	REQ35690	2	Colour
//NODECLASS	REQ35690	30S ribosomal protein S5 RpsE	Product
//NODESIZE	REQ35690	7.0
//NODESHAPE	REQ35690	0	0
//NODEALPHA	REQ35690	1.0
//NODECOORD	REQ31980	417.52576	39.76436	532.7074
//NODECLASS	REQ31980	3401041	Coordinate A
//NODECLASS	REQ31980	3401934	Coordinate B
//NODECLASS	REQ31980	1.6.3	Class
//NODECLASS	REQ31980	0	Colour
//NODECLASS	REQ31980	putative siderophore binding protein	Product
//NODECLASS	REQ31980	Cluster017	MCL_2.200000047683716_6
//NODESIZE	REQ31980	7.0
//NODESHAPE	REQ31980	0	0
//NODEALPHA	REQ31980	1.0
//NODECOORD	REQ26370	72.90132	30.927834	515.6042
//NODECLASS	REQ26370	2792149	Coordinate A
//NODECLASS	REQ26370	2793615	Coordinate B
//NODECLASS	REQ26370	3.4.2	Class
//NODECLASS	REQ26370	6	Colour
//NODECLASS	REQ26370	Orn/Lys/Arg decarboxylase	Product
//NODECLASS	REQ26370	Cluster013	MCL_2.200000047683716_6
//NODESIZE	REQ26370	7.0
//NODESHAPE	REQ26370	0	0
//NODEALPHA	REQ26370	1.0
//NODECOORD	REQ26360	65.53755	17.673048	514.8678
//NODECLASS	REQ26360	2790623	Coordinate A
//NODECLASS	REQ26360	2792143	Coordinate B
//NODECLASS	REQ26360	3.0.0	Class
//NODECLASS	REQ26360	7	Colour
//NODECLASS	REQ26360	1.18.-.-	EC number
//NODECLASS	REQ26360	putative iron-sulfur binding oxidoreductase	Product
//NODECLASS	REQ26360	Cluster011	MCL_2.200000047683716_6
//NODESIZE	REQ26360	7.0
//NODESHAPE	REQ26360	0	0
//NODEALPHA	REQ26360	1.0
//NODECOORD	REQ26350	59.646538	1.472754	503.0858
//NODECLASS	REQ26350	2790361	Coordinate A
//NODECLASS	REQ26350	2790618	Coordinate B
//NODECLASS	REQ26350	0.0.2	Class
//NODECLASS	REQ26350	10	Colour
//NODECLASS	REQ26350	conserved hypothetical protein	Product
//NODECLASS	REQ26350	Cluster011	MCL_2.200000047683716_6
//NODESIZE	REQ26350	7.0
//NODESHAPE	REQ26350	0	0
//NODEALPHA	REQ26350	1.0
//NODECOORD	REQ35770	230.48601	10.3092785	499.97055
//NODECLASS	REQ35770	3789013	Coordinate A
//NODECLASS	REQ35770	3789303	Coordinate B
//NODECLASS	REQ35770	c	Direction
//NODECLASS	REQ35770	4.2.2	Class
//NODECLASS	REQ35770	2	Colour
//NODECLASS	REQ35770	30S ribosomal protein S17 RpsQ	Product
//NODESIZE	REQ35770	7.0
//NODESHAPE	REQ35770	0	0
//NODEALPHA	REQ35770	1.0
//NODECOORD	REQ35700	284.9779	46.39175	501.4433
//NODECLASS	REQ35700	3785867	Coordinate A
//NODECLASS	REQ35700	3786274	Coordinate B
//NODECLASS	REQ35700	c	Direction
//NODECLASS	REQ35700	4.2.2	Class
//NODECLASS	REQ35700	2	Colour
//NODECLASS	REQ35700	50S ribosomal protein L18 RplR	Product
//NODESIZE	REQ35700	7.0
//NODESHAPE	REQ35700	0	0
//NODEALPHA	REQ35700	1.0
//NODECOORD	REQ26380	83.946976	11.782032	487.62186
//NODECLASS	REQ26380	2793692	Coordinate A
//NODECLASS	REQ26380	2793844	Coordinate B
//NODECLASS	REQ26380	0.0.0	Class
//NODECLASS	REQ26380	8	Colour
//NODECLASS	REQ26380	hypothetical protein	Product
//NODECLASS	REQ26380	Cluster008	MCL_2.200000047683716_6
//NODESIZE	REQ26380	7.0
//NODESHAPE	REQ26380	0	0
//NODEALPHA	REQ26380	1.0
//NODECOORD	REQ35710	260.67746	26.509573	488.9249
//NODECLASS	REQ35710	3786276	Coordinate A
//NODECLASS	REQ35710	3786815	Coordinate B
//NODECLASS	REQ35710	c	Direction
//NODECLASS	REQ35710	4.2.2	Class
//NODECLASS	REQ35710	2	Colour
//NODECLASS	REQ35710	50S ribosomal protein L6 RplF	Product
//NODECLASS	REQ35710	Cluster009	MCL_2.200000047683716_6
//NODESIZE	REQ35710	7.0
//NODESHAPE	REQ35710	0	0
//NODEALPHA	REQ35710	1.0
//NODECOORD	REQ46830	558.17377	684.8306	485.27246
//NODECLASS	REQ46830	4978470	Coordinate A
//NODECLASS	REQ46830	4979201	Coordinate B
//NODECLASS	REQ46830	1.5.0	Class
//NODECLASS	REQ46830	3	Colour
//NODECLASS	REQ46830	putative ABC transporter ATPase subunit	Product
//NODESIZE	REQ46830	7.0
//NODESHAPE	REQ46830	0	0
//NODEALPHA	REQ46830	1.0
//NODECOORD	REQ35760	289.39615	62.592045	495.55228
//NODECLASS	REQ35760	3788474	Coordinate A
//NODECLASS	REQ35760	3788842	Coordinate B
//NODECLASS	REQ35760	c	Direction
//NODECLASS	REQ35760	4.2.2	Class
//NODECLASS	REQ35760	2	Colour
//NODECLASS	REQ35760	50S ribosomal protein L14 RplN	Product
//NODESIZE	REQ35760	7.0
//NODESHAPE	REQ35760	0	0
//NODEALPHA	REQ35760	1.0
//NODECOORD	REQ26320	89.101616	22.827686	519.2861
//NODECLASS	REQ26320	2788119	Coordinate A
//NODECLASS	REQ26320	2788538	Coordinate B
//NODECLASS	REQ26320	c	Direction
//NODECLASS	REQ26320	4.1.6	Class
//NODECLASS	REQ26320	3	Colour
//NODECLASS	REQ26320	putative integral membrane protein	Product
//NODECLASS	REQ26320	Cluster013	MCL_2.200000047683716_6
//NODESIZE	REQ26320	7.0
//NODESHAPE	REQ26320	0	0
//NODEALPHA	REQ26320	1.0
//NODECOORD	REQ7300	430.78055	61.11929	487.05203
//NODECLASS	REQ7300	754615	Coordinate A
//NODECLASS	REQ7300	755655	Coordinate B
//NODECLASS	REQ7300	3.0.0	Class
//NODECLASS	REQ7300	7	Colour
//NODECLASS	REQ7300	1.-.-.-	EC number
//NODECLASS	REQ7300	putative FMN-dependent monooxygenase	Product
//NODECLASS	REQ7300	Cluster017	MCL_2.200000047683716_6
//NODESIZE	REQ7300	7.0
//NODESHAPE	REQ7300	0	0
//NODEALPHA	REQ7300	1.0
//NODECOORD	REQ21060	438.14432	24.300442	485.57928
//NODECLASS	REQ21060	2224471	Coordinate A
//NODECLASS	REQ21060	2225349	Coordinate B
//NODECLASS	REQ21060	0.0.2	Class
//NODECLASS	REQ21060	10	Colour
//NODECLASS	REQ21060	conserved hypothetical protein	Product
//NODESIZE	REQ21060	7.0
//NODESHAPE	REQ21060	0	0
//NODEALPHA	REQ21060	1.0
//NODECOORD	REQ35740	259.2047	46.39175	474.19736
//NODECLASS	REQ35740	3787589	Coordinate A
//NODECLASS	REQ35740	3788155	Coordinate B
//NODECLASS	REQ35740	c	Direction
//NODECLASS	REQ35740	4.2.2	Class
//NODECLASS	REQ35740	2	Colour
//NODECLASS	REQ35740	50S ribosomal protein L5 RplE	Product
//NODECLASS	REQ35740	Cluster009	MCL_2.200000047683716_6
//NODESIZE	REQ35740	7.0
//NODESHAPE	REQ35740	0	0
//NODEALPHA	REQ35740	1.0
//NODECOORD	REQ14890	41.237114	17.673048	538.4319
//NODECLASS	REQ14890	1546529	Coordinate A
//NODECLASS	REQ14890	1546768	Coordinate B
//NODECLASS	REQ14890	c	Direction
//NODECLASS	REQ14890	1.6.1	Class
//NODECLASS	REQ14890	0	Colour
//NODECLASS	REQ14890	CsbD-like protein	Product
//NODESIZE	REQ14890	7.0
//NODESHAPE	REQ14890	0	0
//NODEALPHA	REQ14890	1.0
//NODECOORD	REQ21760	629.60236	25.773195	489.2745
//NODECLASS	REQ21760	2298554	Coordinate A
//NODECLASS	REQ21760	2298919	Coordinate B
//NODECLASS	REQ21760	c	Direction
//NODECLASS	REQ21760	0.0.2	Class
//NODECLASS	REQ21760	10	Colour
//NODECLASS	REQ21760	conserved hypothetical protein	Product
//NODECLASS	REQ21760	Cluster002	MCL_2.200000047683716_6
//NODESIZE	REQ21760	7.0
//NODESHAPE	REQ21760	0	0
//NODEALPHA	REQ21760	1.0
//NODECOORD	REQ18400	454.3446	878.49774	509.5729
//NODECLASS	REQ18400	1941781	Coordinate A
//NODECLASS	REQ18400	1942980	Coordinate B
//NODECLASS	REQ18400	4.1.6	Class
//NODECLASS	REQ18400	3	Colour
//NODECLASS	REQ18400	putative Flp pilus assembly ATPase CpaE-like	Product
//NODECLASS	REQ18400	Cluster018	MCL_2.200000047683716_6
//NODESIZE	REQ18400	7.0
//NODESHAPE	REQ18400	0	0
//NODEALPHA	REQ18400	1.0
//NODECOORD	REQ13340	695.1399	357.8792	509.9411
//NODECLASS	REQ13340	1388610	Coordinate A
//NODECLASS	REQ13340	1389497	Coordinate B
//NODECLASS	REQ13340	0.0.0	Class
//NODECLASS	REQ13340	8	Colour
//NODECLASS	REQ13340	hypothetical protein	Product
//NODESIZE	REQ13340	7.0
//NODESHAPE	REQ13340	0	0
//NODEALPHA	REQ13340	1.0
//NODECOORD	REQ26330	81.00147	36.81885	510.44955
//NODECLASS	REQ26330	2788535	Coordinate A
//NODECLASS	REQ26330	2789962	Coordinate B
//NODECLASS	REQ26330	c	Direction
//NODECLASS	REQ26330	3.5.3	Class
//NODECLASS	REQ26330	1	Colour
//NODECLASS	REQ26330	1.14.13.-	EC number
//NODECLASS	REQ26330	putative cytochrome P450 monooxygenase	Product
//NODECLASS	REQ26330	Cluster013	MCL_2.200000047683716_6
//NODESIZE	REQ26330	7.0
//NODESHAPE	REQ26330	0	0
//NODEALPHA	REQ26330	1.0
//NODECOORD	REQ35750	276.1414	43.446243	487.45215
//NODECLASS	REQ35750	3788157	Coordinate A
//NODECLASS	REQ35750	3788477	Coordinate B
//NODECLASS	REQ35750	c	Direction
//NODECLASS	REQ35750	4.2.2	Class
//NODECLASS	REQ35750	2	Colour
//NODECLASS	REQ35750	50S ribosomal protein L24 RplX	Product
//NODECLASS	REQ35750	Cluster009	MCL_2.200000047683716_6
//NODESIZE	REQ35750	7.0
//NODESHAPE	REQ35750	0	0
//NODEALPHA	REQ35750	1.0
//NODECOORD	REQ14880	28.718702	24.300442	528.85895
//NODECLASS	REQ14880	1546184	Coordinate A
//NODECLASS	REQ14880	1546444	Coordinate B
//NODECLASS	REQ14880	c	Direction
//NODECLASS	REQ14880	4.1.6	Class
//NODECLASS	REQ14880	3	Colour
//NODECLASS	REQ14880	putative integral membrane protein	Product
//NODESIZE	REQ14880	7.0
//NODESHAPE	REQ14880	0	0
//NODEALPHA	REQ14880	1.0
//NODECOORD	REQ18370	452.87186	902.0618	500.7364
//NODECLASS	REQ18370	1939683	Coordinate A
//NODECLASS	REQ18370	1940084	Coordinate B
//NODECLASS	REQ18370	4.1.6	Class
//NODECLASS	REQ18370	3	Colour
//NODECLASS	REQ18370	putative TadE-like protein	Product
//NODECLASS	REQ18370	Cluster018	MCL_2.200000047683716_6
//NODESIZE	REQ18370	7.0
//NODESHAPE	REQ18370	0	0
//NODEALPHA	REQ18370	1.0
//NODECOORD	REQ18380	454.3446	917.52576	510.30927
//NODECLASS	REQ18380	1940093	Coordinate A
//NODECLASS	REQ18380	1941037	Coordinate B
//NODECLASS	REQ18380	4.1.7	Class
//NODECLASS	REQ18380	3	Colour
//NODECLASS	REQ18380	putative lipoprotein	Product
//NODECLASS	REQ18380	Cluster018	MCL_2.200000047683716_6
//NODESIZE	REQ18380	7.0
//NODESHAPE	REQ18380	0	0
//NODEALPHA	REQ18380	1.0
//NODECOORD	REQ18390	467.5994	909.4256	500.7364
//NODECLASS	REQ18390	1941047	Coordinate A
//NODECLASS	REQ18390	1941784	Coordinate B
//NODECLASS	REQ18390	4.1.6	Class
//NODECLASS	REQ18390	3	Colour
//NODECLASS	REQ18390	putative Flp pilus assembly protein CpaB	Product
//NODECLASS	REQ18390	Cluster018	MCL_2.200000047683716_6
//NODESIZE	REQ18390	7.0
//NODESHAPE	REQ18390	0	0
//NODEALPHA	REQ18390	1.0
//NODECOORD	REQ16210	138.43887	468.3358	492.3015
//NODECLASS	REQ16210	1691716	Coordinate A
//NODECLASS	REQ16210	1691994	Coordinate B
//NODECLASS	REQ16210	4.1.6	Class
//NODECLASS	REQ16210	3	Colour
//NODECLASS	REQ16210	putative integral membrane protein	Product
//NODECLASS	REQ16210	Cluster006	MCL_2.200000047683716_6
//NODESIZE	REQ16210	7.0
//NODESHAPE	REQ16210	0	0
//NODEALPHA	REQ16210	1.0
//NODECOORD	REQ40990	648.0118	654.63916	486.00885
//NODECLASS	REQ40990	4355662	Coordinate A
//NODECLASS	REQ40990	4357554	Coordinate B
//NODECLASS	REQ40990	1.5.0	Class
//NODECLASS	REQ40990	3	Colour
//NODECLASS	REQ40990	putative ABC-2 type transporter integral membrane subunit	Product
//NODESIZE	REQ40990	7.0
//NODESHAPE	REQ40990	0	0
//NODEALPHA	REQ40990	1.0
//NODECOORD	REQ16220	149.48453	508.83652	513.65643
//NODECLASS	REQ16220	1692007	Coordinate A
//NODECLASS	REQ16220	1693410	Coordinate B
//NODECLASS	REQ16220	c	Direction
//NODECLASS	REQ16220	4.1.6	Class
//NODECLASS	REQ16220	3	Colour
//NODECLASS	REQ16220	putative integral membrane protein	Product
//NODECLASS	REQ16220	Cluster006	MCL_2.200000047683716_6
//NODESIZE	REQ16220	7.0
//NODESHAPE	REQ16220	0	0
//NODEALPHA	REQ16220	1.0
//NODECOORD	REQ16200	125.18409	465.39026	508.5018
//NODECLASS	REQ16200	1691264	Coordinate A
//NODECLASS	REQ16200	1691641	Coordinate B
//NODECLASS	REQ16200	4.1.6	Class
//NODECLASS	REQ16200	3	Colour
//NODECLASS	REQ16200	putative integral membrane protein	Product
//NODECLASS	REQ16200	Cluster006	MCL_2.200000047683716_6
//NODESIZE	REQ16200	7.0
//NODESHAPE	REQ16200	0	0
//NODEALPHA	REQ16200	1.0
//NODECOORD	REQ3990	4.418262	882.916	494.5999
//NODECLASS	REQ3990	423682	Coordinate A
//NODECLASS	REQ3990	424425	Coordinate B
//NODECLASS	REQ3990	0.0.2	Class
//NODECLASS	REQ3990	10	Colour
//NODECLASS	REQ3990	conserved hypothetical protein	Product
//NODESIZE	REQ3990	7.0
//NODESHAPE	REQ3990	0	0
//NODEALPHA	REQ3990	1.0
//NODECOORD	REQ16940	16.200294	481.59055	504.31308
//NODECLASS	REQ16940	1791834	Coordinate A
//NODECLASS	REQ16940	1792835	Coordinate B
//NODECLASS	REQ16940	c	Direction
//NODECLASS	REQ16940	3.4.2	Class
//NODECLASS	REQ16940	6	Colour
//NODECLASS	REQ16940	1.2.4.4	EC number
//NODECLASS	REQ16940	branched-chain alpha/keto acid dehydrogenase E1 beta subunit	Product
//NODESIZE	REQ16940	7.0
//NODESHAPE	REQ16940	0	0
//NODEALPHA	REQ16940	1.0
//NODECOORD	REQ0390	409.42563	7.36377	529.0255
//NODECLASS	REQ0390	41392	Coordinate A
//NODECLASS	REQ0390	41592	Coordinate B
//NODECLASS	REQ0390	1.5.5	Class
//NODECLASS	REQ0390	3	Colour
//NODECLASS	REQ0390	twin-arginine translocation protein	Product
//NODECLASS	REQ0390	Cluster007	MCL_2.200000047683716_6
//NODESIZE	REQ0390	7.0
//NODESHAPE	REQ0390	0	0
//NODEALPHA	REQ0390	1.0
//NODECOORD	REQ30930	416.053	561.11926	550.9152
//NODECLASS	REQ30930	3287887	Coordinate A
//NODECLASS	REQ30930	3289260	Coordinate B
//NODECLASS	REQ30930	c	Direction
//NODECLASS	REQ30930	1.5.2	Class
//NODECLASS	REQ30930	3	Colour
//NODECLASS	REQ30930	ammonium transporter	Product
//NODESIZE	REQ30930	7.0
//NODESHAPE	REQ30930	0	0
//NODEALPHA	REQ30930	1.0
//NODECOORD	REQ25630	85.41973	72.90132	478.04895
//NODECLASS	REQ25630	2736633	Coordinate A
//NODECLASS	REQ25630	2737241	Coordinate B
//NODECLASS	REQ25630	0.0.2	Class
//NODECLASS	REQ25630	10	Colour
//NODECLASS	REQ25630	conserved hypothetical protein	Product
//NODECLASS	REQ25630	Cluster008	MCL_2.200000047683716_6
//NODESIZE	REQ25630	7.0
//NODESHAPE	REQ25630	0	0
//NODEALPHA	REQ25630	1.0
//NODECOORD	REQ16950	2.945508	492.63623	496.21292
//NODECLASS	REQ16950	1792832	Coordinate A
//NODECLASS	REQ16950	1793929	Coordinate B
//NODECLASS	REQ16950	c	Direction
//NODECLASS	REQ16950	3.4.2	Class
//NODECLASS	REQ16950	6	Colour
//NODECLASS	REQ16950	1.2.4.4	EC number
//NODECLASS	REQ16950	branched-chain alpha/keto acid dehydrogenase E1 alpha subunit	Product
//NODESIZE	REQ16950	7.0
//NODESHAPE	REQ16950	0	0
//NODEALPHA	REQ16950	1.0
//NODECOORD	REQ16930	0.0	474.96317	505.04944
//NODECLASS	REQ16930	1790725	Coordinate A
//NODECLASS	REQ16930	1791837	Coordinate B
//NODECLASS	REQ16930	c	Direction
//NODECLASS	REQ16930	3.4.2	Class
//NODECLASS	REQ16930	6	Colour
//NODECLASS	REQ16930	1.2.4.4	EC number
//NODECLASS	REQ16930	putative branched-chain alpha/keto acid dehydrogenase component	Product
//NODESIZE	REQ16930	7.0
//NODESHAPE	REQ16930	0	0
//NODEALPHA	REQ16930	1.0
//NODECOORD	pVAPA_0090	14.72754	252.57732	459.9241
//NODECLASS	pVAPA_0090	19410	Coordinate A
//NODECLASS	pVAPA_0090	20462	Coordinate B
//NODECLASS	pVAPA_0090	0.0.0	Class
//NODECLASS	pVAPA_0090	8	Colour
//NODECLASS	pVAPA_0090	hypothetical protein	Product
//NODECLASS	pVAPA_0090	Cluster001	MCL_2.200000047683716_6
//NODESIZE	pVAPA_0090	7.0
//NODESHAPE	pVAPA_0090	0	0
//NODEALPHA	pVAPA_0090	1.0
//NODECOORD	REQ35780	234.1679	23.564064	484.50662
//NODECLASS	REQ35780	3789300	Coordinate A
//NODECLASS	REQ35780	3789536	Coordinate B
//NODECLASS	REQ35780	c	Direction
//NODECLASS	REQ35780	4.2.2	Class
//NODECLASS	REQ35780	2	Colour
//NODECLASS	REQ35780	50S ribosomal protein L29 RpmC	Product
//NODESIZE	REQ35780	7.0
//NODESHAPE	REQ35780	0	0
//NODEALPHA	REQ35780	1.0
//NODECOORD	pVAPA_0040	13.991163	252.57732	486.43365
//NODECLASS	pVAPA_0040	11077	Coordinate A
//NODECLASS	pVAPA_0040	12072	Coordinate B
//NODECLASS	pVAPA_0040	2.2.3	Class
//NODECLASS	pVAPA_0040	2	Colour
//NODECLASS	pVAPA_0040	putative cell filamentation protein Fic	Product
//NODECLASS	pVAPA_0040	Cluster001	MCL_2.200000047683716_6
//NODESIZE	pVAPA_0040	7.0
//NODESHAPE	pVAPA_0040	0	0
//NODEALPHA	pVAPA_0040	1.0
//NODECOORD	REQ35790	293.81442	68.48306	471.98822
//NODECLASS	REQ35790	3789536	Coordinate A
//NODECLASS	REQ35790	3789952	Coordinate B
//NODECLASS	REQ35790	c	Direction
//NODECLASS	REQ35790	4.2.2	Class
//NODECLASS	REQ35790	2	Colour
//NODECLASS	REQ35790	50S ribosomal protein L16 RplP	Product
//NODESIZE	REQ35790	7.0
//NODESHAPE	REQ35790	0	0
//NODEALPHA	REQ35790	1.0
//NODECOORD	pVAPA_0070	17.673048	267.30484	496.74295
//NODECLASS	pVAPA_0070	14269	Coordinate A
//NODECLASS	pVAPA_0070	14889	Coordinate B
//NODECLASS	pVAPA_0070	c	Direction
//NODECLASS	pVAPA_0070	0.0.0	Class
//NODECLASS	pVAPA_0070	8	Colour
//NODECLASS	pVAPA_0070	hypothetical protein	Product
//NODECLASS	pVAPA_0070	Cluster001	MCL_2.200000047683716_6
//NODESIZE	pVAPA_0070	7.0
//NODESHAPE	pVAPA_0070	0	0
//NODEALPHA	pVAPA_0070	1.0
//NODECOORD	REQ20720	379.97052	25.036818	507.6706
//NODECLASS	REQ20720	2185717	Coordinate A
//NODECLASS	REQ20720	2187153	Coordinate B
//NODECLASS	REQ20720	3.0.0	Class
//NODECLASS	REQ20720	7	Colour
//NODECLASS	REQ20720	3.2.1.21	EC number
//NODECLASS	REQ20720	putative secreted beta-glucosidase	Product
//NODECLASS	REQ20720	Cluster007	MCL_2.200000047683716_6
//NODESIZE	REQ20720	7.0
//NODESHAPE	REQ20720	0	0
//NODEALPHA	REQ20720	1.0
//NODECOORD	REQ16920	30.191458	487.48157	519.0406
//NODECLASS	REQ16920	1789419	Coordinate A
//NODECLASS	REQ16920	1790606	Coordinate B
//NODECLASS	REQ16920	c	Direction
//NODECLASS	REQ16920	1.5.0	Class
//NODECLASS	REQ16920	3	Colour
//NODECLASS	REQ16920	putative MFS transporter	Product
//NODESIZE	REQ16920	7.0
//NODESHAPE	REQ16920	0	0
//NODEALPHA	REQ16920	1.0
//NODECOORD	REQ4650	73.6377	23.564064	414.72052
//NODECLASS	REQ4650	491583	Coordinate A
//NODECLASS	REQ4650	493400	Coordinate B
//NODECLASS	REQ4650	2.1.4	Class
//NODECLASS	REQ4650	5	Colour
//NODECLASS	REQ4650	3.4.-.-	EC number
//NODECLASS	REQ4650	putative serine peptidase	Product
//NODESIZE	REQ4650	7.0
//NODESHAPE	REQ4650	0	0
//NODEALPHA	REQ4650	1.0
//NODECOORD	REQ46120	194.40353	885.1252	498.52725
//NODECLASS	REQ46120	4904669	Coordinate A
//NODECLASS	REQ46120	4905901	Coordinate B
//NODECLASS	REQ46120	1.5.0	Class
//NODECLASS	REQ46120	3	Colour
//NODECLASS	REQ46120	putative MFS transporter	Product
//NODESIZE	REQ46120	7.0
//NODESHAPE	REQ46120	0	0
//NODEALPHA	REQ46120	1.0
//NODECOORD	REQ26270	81.73785	56.70103	475.8398
//NODECLASS	REQ26270	2783888	Coordinate A
//NODECLASS	REQ26270	2784310	Coordinate B
//NODECLASS	REQ26270	c	Direction
//NODECLASS	REQ26270	0.0.2	Class
//NODECLASS	REQ26270	10	Colour
//NODECLASS	REQ26270	conserved hypothetical protein	Product
//NODECLASS	REQ26270	Cluster008	MCL_2.200000047683716_6
//NODESIZE	REQ26270	7.0
//NODESHAPE	REQ26270	0	0
//NODEALPHA	REQ26270	1.0
//NODECOORD	pVAPA_0030	49.337257	254.78644	480.54266
//NODECLASS	pVAPA_0030	1964	Coordinate A
//NODECLASS	pVAPA_0030	10813	Coordinate B
//NODECLASS	pVAPA_0030	2.2.3	Class
//NODECLASS	pVAPA_0030	2	Colour
//NODECLASS	pVAPA_0030	putative methylase/helicase	Product
//NODECLASS	pVAPA_0030	Cluster001	MCL_2.200000047683716_6
//NODESIZE	pVAPA_0030	7.0
//NODESHAPE	pVAPA_0030	0	0
//NODEALPHA	pVAPA_0030	1.0
//NODECOORD	REQ26280	89.838	60.382915	488.35822
//NODECLASS	REQ26280	2784348	Coordinate A
//NODECLASS	REQ26280	2785298	Coordinate B
//NODECLASS	REQ26280	c	Direction
//NODECLASS	REQ26280	3.0.0	Class
//NODECLASS	REQ26280	7	Colour
//NODECLASS	REQ26280	1.-.-.-	EC number
//NODECLASS	REQ26280	putative FMN-dependent monooxygenase	Product
//NODECLASS	REQ26280	Cluster008	MCL_2.200000047683716_6
//NODESIZE	REQ26280	7.0
//NODESHAPE	REQ26280	0	0
//NODEALPHA	REQ26280	1.0
//NODECOORD	REQ42100	231.95876	768.0412	487.23615
//NODECLASS	REQ42100	4475540	Coordinate A
//NODECLASS	REQ42100	4476586	Coordinate B
//NODECLASS	REQ42100	c	Direction
//NODECLASS	REQ42100	6.3.1	Class
//NODECLASS	REQ42100	9	Colour
//NODECLASS	REQ42100	putative AsnC family transcriptional regulator	Product
//NODESIZE	REQ42100	7.0
//NODESHAPE	REQ42100	0	0
//NODEALPHA	REQ42100	1.0
//NODECOORD	REQ27850	514.72754	204.71281	479.56555
//NODECLASS	REQ27850	2961871	Coordinate A
//NODECLASS	REQ27850	2963634	Coordinate B
//NODECLASS	REQ27850	c	Direction
//NODECLASS	REQ27850	1.7.1	Class
//NODECLASS	REQ27850	3	Colour
//NODECLASS	REQ27850	2.4.1.129	EC number
//NODECLASS	REQ27850	penicillin-binding protein FtsI	Product
//NODESIZE	REQ27850	7.0
//NODESHAPE	REQ27850	0	0
//NODEALPHA	REQ27850	1.0
//NODECOORD	pVAPA_0010	398.37994	550.0736	481.69577
//NODECLASS	pVAPA_0010	1	Coordinate A
//NODECLASS	pVAPA_0010	444	Coordinate B
//NODECLASS	pVAPA_0010	c	Direction
//NODECLASS	pVAPA_0010	0.0.0	Class
//NODECLASS	pVAPA_0010	8	Colour
//NODECLASS	pVAPA_0010	hypothetical protein	Product
//NODESIZE	pVAPA_0010	7.0
//NODESHAPE	pVAPA_0010	0	0
//NODEALPHA	pVAPA_0010	1.0
//NODECOORD	REQ16190	146.53902	529.4551	523.2294
//NODECLASS	REQ16190	1690979	Coordinate A
//NODECLASS	REQ16190	1691242	Coordinate B
//NODECLASS	REQ16190	0.0.0	Class
//NODECLASS	REQ16190	8	Colour
//NODECLASS	REQ16190	hypothetical protein	Product
//NODECLASS	REQ16190	Cluster006	MCL_2.200000047683716_6
//NODESIZE	REQ16190	7.0
//NODESHAPE	REQ16190	0	0
//NODEALPHA	REQ16190	1.0
//NODECOORD	pVAPA_0060	5.891016	264.35934	500.42484
//NODECLASS	pVAPA_0060	13712	Coordinate A
//NODECLASS	pVAPA_0060	14254	Coordinate B
//NODECLASS	pVAPA_0060	c	Direction
//NODECLASS	pVAPA_0060	0.0.0	Class
//NODECLASS	pVAPA_0060	8	Colour
//NODECLASS	pVAPA_0060	hypothetical protein	Product
//NODECLASS	pVAPA_0060	Cluster001	MCL_2.200000047683716_6
//NODESIZE	pVAPA_0060	7.0
//NODESHAPE	pVAPA_0060	0	0
//NODEALPHA	pVAPA_0060	1.0
//NODECOORD	pVAPA_0310	16.200294	219.44035	467.28787
//NODECLASS	pVAPA_0310	43511	Coordinate A
//NODECLASS	pVAPA_0310	44659	Coordinate B
//NODECLASS	pVAPA_0310	5.1.4	Class
//NODECLASS	pVAPA_0310	12	Colour
//NODECLASS	pVAPA_0310	putative bacteriophage excisionase	Product
//NODESIZE	pVAPA_0310	7.0
//NODESHAPE	pVAPA_0310	0	0
//NODEALPHA	pVAPA_0310	1.0
//NODECOORD	REQ4080	141.38438	486.7452	487.14688
//NODECLASS	REQ4080	432114	Coordinate A
//NODECLASS	REQ4080	432971	Coordinate B
//NODECLASS	REQ4080	4.1.6	Class
//NODECLASS	REQ4080	3	Colour
//NODECLASS	REQ4080	putative integral membrane protein YrbE1B	Product
//NODECLASS	REQ4080	Cluster006	MCL_2.200000047683716_6
//NODESIZE	REQ4080	7.0
//NODESHAPE	REQ4080	0	0
//NODEALPHA	REQ4080	1.0
//NODECOORD	REQ19030	733.4315	487.48157	525.405
[truncated: 5,404 more rows]
