# Supplementary material for: The Genome of a Pathogenic Rhodococcus: Cooptive Virulence Underpinned by Key Gene Acquisitions
Source: PLoS Genet. 2010 Sep 30;6(9):e1001145. doi: 10.1371/journal.pgen.1001145 (PMC2947987; doi:10.1371/journal.pgen.1001145)
Supplement: Dataset S3 — Layout file of expression network analysis with r = 0.95 (nodes not belonging to plasmid gene-containing clusters have been removed). Viewable with Biolayout Express 3D (http://www.biolayout.org/). (0.03 MB ZIP) [file pgen.1001145.s003.zip › 10_PLGE_RA_2962R1_Suppl_Dataset_3.layout]

//BioLayout Express 3D Update 8 Layout File
//EXPRESSION_DATA	All temp and pH conditions.expression	9	0.95
pVAPA_0180	pVAPA_0810	0.98426455
pVAPA_0160	pVAPA_0800	0.9545037
pVAPA_0280	pVAPA_0361	0.986081
pVAPA_0440	pVAPA_0480	0.96282697
pVAPA_0070	pVAPA_0440	0.9870487
pVAPA_0060	pVAPA_0420	0.9899823
pVAPA_0110	pVAPA_0440	0.9701911
pVAPA_0440	pVAPA_0740	0.9870641
pVAPA_vapA	pVAPA_vapD	0.9712861
pVAPA_0470	pVAPA_0560	0.978128
pVAPA_0380	pVAPA_0480	0.9554143
pVAPA_0120	pVAPA_0160	0.9832913
pVAPA_0120	pVAPA_0361	0.964236
pVAPA_0060	pVAPA_0110	0.96641946
pVAPA_0580	pVAPA_vapC	0.95802987
pVAPA_0160	pVAPA_0380	0.9752016
pVAPA_0110	pVAPA_0180	0.9955737
pVAPA_0460	pVAPA_vapC	0.96794194
pVAPA_0370	pVAPA_0400	0.982453
pVAPA_0280	pVAPA_0370	0.99008083
pVAPA_0130	pVAPA_0190	0.9674428
pVAPA_0361	pVAPA_0400	0.96583664
pVAPA_0320	pVAPA_0370	0.9772898
pVAPA_0810	pVAPA_0840	0.9853026
pVAPA_0280	pVAPA_0810	0.98881423
pVAPA_0340	pVAPA_0840	0.97271734
pVAPA_0460	pVAPA_0710	0.9635538
pVAPA_0020	pVAPA_0800	0.9519697
pVAPA_0560	pVAPA_0570	0.98714155
pVAPA_vapA	pVAPA_vapC	0.9882861
pVAPA_0040	pVAPA_0380	0.9727904
pVAPA_0320	pVAPA_0810	0.96638954
pVAPA_vapD	pVAPA_0710	0.9833738
pVAPA_0320	pVAPA_0440	0.96248674
pVAPA_0020	pVAPA_0030	0.97624505
pVAPA_0380	pVAPA_0840	0.978181
pVAPA_0060	pVAPA_0810	0.9666659
pVAPA_0361	pVAPA_0440	0.984685
pVAPA_vapC	pVAPA_vapF	0.9639656
pVAPA_0570	pVAPA_vapF	0.97226214
pVAPA_0160	pVAPA_0400	0.9639822
pVAPA_0280	pVAPA_0320	0.99105114
pVAPA_vapH	pVAPA_vapX	0.9527886
pVAPA_0090	pVAPA_0400	0.9666254
pVAPA_0460	pVAPA_vapD	0.974141
pVAPA_0120	pVAPA_0280	0.96141565
pVAPA_0040	pVAPA_0361	0.97216326
pVAPA_0530	pVAPA_vapX	0.98571205
pVAPA_0110	pVAPA_0400	0.97325957
pVAPA_0060	pVAPA_0400	0.9599385
pVAPA_0180	pVAPA_0280	0.9929906
pVAPA_0400	pVAPA_0810	0.9687
pVAPA_0740	pVAPA_0850	0.96427923
pVAPA_0120	pVAPA_0850	0.96452594
pVAPA_0570	pVAPA_vapD	0.95917654
pVAPA_0490	pVAPA_0530	0.9813804
pVAPA_0060	pVAPA_0840	0.9872677
pVAPA_0320	pVAPA_0350	0.97439545
pVAPA_0740	pVAPA_0800	0.9578828
pVAPA_0440	pVAPA_0840	0.9892708
pVAPA_0180	pVAPA_0340	0.9507683
pVAPA_0020	pVAPA_0440	0.9707943
pVAPA_0160	pVAPA_0440	0.960511
pVAPA_vapG	pVAPA_0710	0.97832245
pVAPA_0280	pVAPA_0350	0.9724899
pVAPA_0440	pVAPA_0810	0.98152065
pVAPA_0180	pVAPA_0380	0.9722088
pVAPA_0120	pVAPA_0340	0.95561063
pVAPA_0070	pVAPA_0120	0.9530949
pVAPA_vapA	pVAPA_vapE	0.97622293
pVAPA_0110	pVAPA_0840	0.9820021
pVAPA_0070	pVAPA_0370	0.97984797
pVAPA_0110	pVAPA_0380	0.9757965
pVAPA_0350	pVAPA_0420	0.9748257
pVAPA_0120	pVAPA_0380	0.97336334
pVAPA_vapC	pVAPA_0710	0.9840691
pVAPA_0040	pVAPA_0060	0.9790603
pVAPA_0280	pVAPA_0400	0.98231065
pVAPA_vapA	pVAPA_vapI	0.98679155
REQ23850	REQ23860	0.98978305
pVAPA_0160	pVAPA_0850	0.97515047
pVAPA_0040	pVAPA_0400	0.9779289
pVAPA_0361	pVAPA_0380	0.98140067
pVAPA_vapH	pVAPA_0520	0.99601513
pVAPA_0400	pVAPA_0740	0.96317554
pVAPA_0110	pVAPA_0160	0.97116387
pVAPA_0070	pVAPA_0420	0.9906196
pVAPA_vapG	pVAPA_vapA	0.98872715
pVAPA_0060	pVAPA_0070	0.9955602
pVAPA_0380	pVAPA_0800	0.950055
pVAPA_0160	pVAPA_0840	0.9604578
pVAPA_0380	pVAPA_0810	0.9858192
pVAPA_0040	pVAPA_0070	0.9853716
pVAPA_0361	pVAPA_0810	0.9867255
pVAPA_0340	pVAPA_0740	0.9875041
pVAPA_0120	pVAPA_0440	0.97041607
pVAPA_0110	pVAPA_0420	0.96424073
pVAPA_0040	pVAPA_0440	0.985019
pVAPA_0160	pVAPA_0180	0.971068
pVAPA_0020	pVAPA_0380	0.9538723
pVAPA_0400	pVAPA_0420	0.9600482
pVAPA_0180	pVAPA_0840	0.9817081
pVAPA_0070	pVAPA_0290	0.95032746
pVAPA_0160	pVAPA_0810	0.97393966
pVAPA_0380	pVAPA_0740	0.9778273
pVAPA_0400	pVAPA_0840	0.9651647
pVAPA_0361	pVAPA_0740	0.96442115
pVAPA_0810	pVAPA_0850	0.9513152
pVAPA_0040	pVAPA_0280	0.97837543
pVAPA_0120	pVAPA_0370	0.96755433
pVAPA_0070	pVAPA_0180	0.96404684
pVAPA_0340	pVAPA_0380	0.96786195
pVAPA_0460	pVAPA_vapF	0.96275336
pVAPA_0350	pVAPA_0840	0.98445356
pVAPA_0320	pVAPA_0400	0.97188574
pVAPA_0070	pVAPA_0350	0.9581566
pVAPA_0740	pVAPA_0810	0.96803147
pVAPA_vapG	pVAPA_vapI	0.9714298
pVAPA_0800	pVAPA_0810	0.9524084
pVAPA_0470	pVAPA_0530	0.9512515
pVAPA_0120	pVAPA_0840	0.9649423
pVAPA_0070	pVAPA_0110	0.96120566
pVAPA_0320	pVAPA_0361	0.97536546
pVAPA_0280	pVAPA_0840	0.9860126
pVAPA_vapC	pVAPA_vapE	0.98957086
pVAPA_0020	pVAPA_0070	0.9525425
pVAPA_0120	pVAPA_0480	0.9626126
pVAPA_0120	pVAPA_0800	0.9591753
pVAPA_0110	pVAPA_0810	0.99023914
pVAPA_vapD	pVAPA_vapF	0.9788614
pVAPA_0400	pVAPA_0440	0.96551996
pVAPA_0320	pVAPA_0840	0.97549057
pVAPA_0710	pVAPA_vapF	0.9716791
pVAPA_0800	pVAPA_0850	0.9557633
pVAPA_0310	pVAPA_0850	0.96254903
pVAPA_0110	pVAPA_0740	0.9566957
pVAPA_0470	pVAPA_0800	0.96495485
pVAPA_vapI	pVAPA_vapC	0.97206324
pVAPA_0180	pVAPA_0400	0.9783897
pVAPA_0040	pVAPA_0110	0.9695187
pVAPA_vapC	pVAPA_vapD	0.9931516
pVAPA_0370	pVAPA_0420	0.98047787
pVAPA_0180	pVAPA_0350	0.97294325
pVAPA_0060	pVAPA_0440	0.98551905
pVAPA_0180	pVAPA_0320	0.98052937
pVAPA_0320	pVAPA_0340	0.9508801
pVAPA_0060	pVAPA_0120	0.954046
pVAPA_0110	pVAPA_0280	0.9940822
pVAPA_0070	pVAPA_0840	0.98398066
pVAPA_0280	pVAPA_0380	0.972554
pVAPA_0070	pVAPA_0361	0.9774621
pVAPA_0350	pVAPA_0810	0.9665813
pVAPA_0420	pVAPA_0740	0.96718127
pVAPA_0470	pVAPA_vapF	0.9504205
pVAPA_0020	pVAPA_0480	0.979244
pVAPA_0280	pVAPA_0740	0.96490556
pVAPA_0040	pVAPA_0340	0.9837459
pVAPA_0020	pVAPA_0120	0.95486814
pVAPA_0090	pVAPA_0340	0.95227045
pVAPA_0361	pVAPA_0840	0.9845148
pVAPA_0180	pVAPA_0361	0.9771673
pVAPA_0280	pVAPA_0420	0.9769644
pVAPA_0020	pVAPA_0100	0.9529103
pVAPA_0290	pVAPA_0840	0.95672864
pVAPA_0060	pVAPA_0340	0.97197497
pVAPA_0361	pVAPA_0420	0.97649485
pVAPA_0110	pVAPA_0361	0.98305655
pVAPA_0580	pVAPA_vapE	0.968399
pVAPA_0340	pVAPA_0810	0.95379
pVAPA_0060	pVAPA_0380	0.96739155
pVAPA_vapG	pVAPA_vapE	0.9866262
pVAPA_0070	pVAPA_0380	0.9678815
pVAPA_0470	pVAPA_0570	0.9792821
pVAPA_0710	pVAPA_vapE	0.9898608
pVAPA_0560	pVAPA_0800	0.9774625
pVAPA_0350	pVAPA_0370	0.95793444
pVAPA_0040	pVAPA_0120	0.97337925
pVAPA_0040	pVAPA_0840	0.97893596
pVAPA_0490	pVAPA_0520	0.96592414
pVAPA_0340	pVAPA_0370	0.98557293
pVAPA_0040	pVAPA_0370	0.9886935
pVAPA_vapE	pVAPA_vapF	0.9729202
pVAPA_0160	pVAPA_0740	0.96118784
pVAPA_0100	pVAPA_0480	0.9683047
pVAPA_vapG	pVAPA_0580	0.9520393
pVAPA_0420	pVAPA_0440	0.9870332
pVAPA_0490	pVAPA_vapH	0.9758883
pVAPA_0070	pVAPA_0810	0.9641883
pVAPA_0070	pVAPA_0340	0.98034394
pVAPA_vapE	REQ23850	0.95862955
pVAPA_0361	pVAPA_0370	0.97885704
pVAPA_0060	pVAPA_0180	0.96766996
pVAPA_0120	pVAPA_0180	0.9615877
pVAPA_0420	pVAPA_0810	0.968387
pVAPA_0340	pVAPA_0440	0.9861163
pVAPA_0290	pVAPA_0420	0.9637821
pVAPA_0060	pVAPA_0370	0.975796
pVAPA_0350	pVAPA_0440	0.95808786
pVAPA_0580	pVAPA_vapD	0.9583171
pVAPA_0370	pVAPA_0840	0.9861174
pVAPA_0070	pVAPA_0320	0.9696176
pVAPA_vapD	pVAPA_vapE	0.99440163
pVAPA_0370	pVAPA_0740	0.9865964
pVAPA_0060	pVAPA_0361	0.9849819
pVAPA_0100	pVAPA_0190	0.9601762
pVAPA_0370	pVAPA_0850	0.95395947
pVAPA_0180	pVAPA_0370	0.98285383
pVAPA_0520	pVAPA_0530	0.96528715
pVAPA_0040	pVAPA_0180	0.9684488
pVAPA_0120	pVAPA_0740	0.9721994
pVAPA_0110	pVAPA_0120	0.9631565
pVAPA_0580	pVAPA_vapF	0.9700359
pVAPA_0020	pVAPA_0740	0.9788102
pVAPA_vapG	pVAPA_vapD	0.98402244
pVAPA_0110	pVAPA_0370	0.9844922
pVAPA_0380	pVAPA_0400	0.9638938
pVAPA_vapA	pVAPA_0710	0.97701794
pVAPA_0370	pVAPA_0810	0.9845747
pVAPA_0160	pVAPA_0370	0.96704435
pVAPA_0070	pVAPA_0280	0.9748985
pVAPA_0120	pVAPA_0400	0.9545869
pVAPA_0400	pVAPA_0850	0.9556856
pVAPA_0350	pVAPA_0380	0.9518184
pVAPA_vapH	pVAPA_0530	0.97969586
pVAPA_vapE	REQ23860	0.95255613
pVAPA_0110	pVAPA_0350	0.9730438
pVAPA_0370	pVAPA_0440	0.98877
pVAPA_0420	pVAPA_0840	0.9902624
pVAPA_0110	pVAPA_0320	0.979306
pVAPA_0060	pVAPA_0740	0.96621466
pVAPA_0740	pVAPA_0840	0.9696413
pVAPA_0040	pVAPA_0420	0.97319174
pVAPA_0040	pVAPA_0850	0.96412
pVAPA_0040	pVAPA_0090	0.95501703
pVAPA_vapG	pVAPA_vapC	0.9887892
pVAPA_0160	pVAPA_0361	0.95648724
pVAPA_0490	pVAPA_vapX	0.96327347
pVAPA_0030	pVAPA_0740	0.9511738
pVAPA_0480	pVAPA_0800	0.96800226
pVAPA_0190	pVAPA_0560	0.9533125
pVAPA_0120	pVAPA_0810	0.9728668
pVAPA_0070	pVAPA_0740	0.97350645
pVAPA_0060	pVAPA_0320	0.97134787
pVAPA_0350	pVAPA_0361	0.9699129
pVAPA_0090	pVAPA_0370	0.95098925
pVAPA_0340	pVAPA_0361	0.9567463
pVAPA_0040	pVAPA_0810	0.97105837
pVAPA_0460	pVAPA_vapH	0.95615107
pVAPA_0310	pVAPA_0830	0.9550483
pVAPA_0040	pVAPA_0740	0.990588
pVAPA_0180	pVAPA_0420	0.96568906
pVAPA_0340	pVAPA_0420	0.97842854
pVAPA_0020	pVAPA_0340	0.9689969
pVAPA_0020	pVAPA_0040	0.9636117
pVAPA_0040	pVAPA_0320	0.9610339
pVAPA_0580	pVAPA_vapA	0.9515224
pVAPA_0280	pVAPA_0440	0.9764945
pVAPA_0320	pVAPA_0380	0.9502107
pVAPA_0180	pVAPA_0740	0.95363665
pVAPA_0180	pVAPA_0440	0.96888983
pVAPA_0370	pVAPA_0380	0.9809897
pVAPA_0340	pVAPA_0400	0.9581274
pVAPA_0480	pVAPA_0740	0.97015923
pVAPA_0580	pVAPA_0710	0.989292
pVAPA_0460	pVAPA_0530	0.96666664
pVAPA_0040	pVAPA_0160	0.9630748
pVAPA_0460	pVAPA_vapE	0.96506625
pVAPA_0070	pVAPA_0400	0.9667097
pVAPA_0380	pVAPA_0440	0.9887669
pVAPA_0160	pVAPA_0280	0.96028244
pVAPA_0280	pVAPA_0340	0.9604213
pVAPA_0060	pVAPA_0280	0.976638
pVAPA_0380	pVAPA_0420	0.9721352
pVAPA_0060	pVAPA_0350	0.96823734
pVAPA_0320	pVAPA_0420	0.975426
//NODECOORD	pVAPA_0490	67.0	188.0	554.0
//NODECLASS	pVAPA_0490	62170	Coordinate A
//NODECLASS	pVAPA_0490	63453	Coordinate B
//NODECLASS	pVAPA_0490	1.5.0	Class
//NODECLASS	pVAPA_0490	3	Colour
//NODECLASS	pVAPA_0490	putative MFS transporter	Product
//NODECLASS	pVAPA_0490	Cluster06	MCL_1.2000000476837158_6
//NODECLASS	pVAPA_0490	Cluster025	MCL_2.0_6
//NODECLASS	pVAPA_0490	Cluster024	MCL_3.0_6
//NODECLASS	pVAPA_0490	Cluster021	MCL_5.0_6
//NODECLASS	pVAPA_0490	Cluster016	MCL_10.0_6
//NODECLASS	pVAPA_0490	Cluster33	MCL_1.5_6
//NODESIZE	pVAPA_0490	6.0
//NODESHAPE	pVAPA_0490	0	0
//NODEALPHA	pVAPA_0490	1.0
//NODECOORD	pVAPA_vapF	68.0	217.0	514.0
//NODECLASS	pVAPA_vapF	76097	Coordinate A
//NODECLASS	pVAPA_vapF	76598	Coordinate B
//NODECLASS	pVAPA_vapF	5.1.5	Class
//NODECLASS	pVAPA_vapF	11	Colour
//NODECLASS	pVAPA_vapF	virulence associated protein VapF	Product
//NODECLASS	pVAPA_vapF	Cluster004	MCL_2.200000047683716_6
//NODECLASS	pVAPA_vapF	Cluster06	MCL_1.2000000476837158_6
//NODECLASS	pVAPA_vapF	Cluster006	MCL_2.0_6
//NODECLASS	pVAPA_vapF	Cluster003	MCL_3.0_6
//NODECLASS	pVAPA_vapF	Cluster003	MCL_5.0_6
//NODECLASS	pVAPA_vapF	Cluster05	MCL_1.5_6
//NODESIZE	pVAPA_vapF	6.0
//NODESHAPE	pVAPA_vapF	0	0
//NODEALPHA	pVAPA_vapF	1.0
//NODECOORD	REQ23850	90.0	245.0	496.0
//NODECLASS	REQ23850	2535680	Coordinate A
//NODECLASS	REQ23850	2537815	Coordinate B
//NODECLASS	REQ23850	3.1.0	Class
//NODECLASS	REQ23850	7	Colour
//NODECLASS	REQ23850	4.1.3.27	EC number
//NODECLASS	REQ23850	putative anthranilate synthase	Product
//NODECLASS	REQ23850	Cluster004	MCL_2.200000047683716_6
//NODECLASS	REQ23850	c	Direction
//NODECLASS	REQ23850	Cluster06	MCL_1.2000000476837158_6
//NODECLASS	REQ23850	Cluster006	MCL_2.0_6
//NODECLASS	REQ23850	Cluster003	MCL_3.0_6
//NODECLASS	REQ23850	Cluster003	MCL_5.0_6
//NODECLASS	REQ23850	Cluster014	MCL_10.0_6
//NODECLASS	REQ23850	Cluster05	MCL_1.5_6
//NODESIZE	REQ23850	6.0
//NODESHAPE	REQ23850	0	0
//NODEALPHA	REQ23850	1.0
//NODECOORD	pVAPA_0740	21.0	251.0	493.0
//NODECLASS	pVAPA_0740	74333	Coordinate A
//NODECLASS	pVAPA_0740	74581	Coordinate B
//NODECLASS	pVAPA_0740	0.0.0	Class
//NODECLASS	pVAPA_0740	11	Colour
//NODECLASS	pVAPA_0740	hypothetical protein	Product
//NODECLASS	pVAPA_0740	Cluster001	MCL_2.200000047683716_6
//NODECLASS	pVAPA_0740	Cluster02	MCL_1.2000000476837158_6
//NODECLASS	pVAPA_0740	Cluster001	MCL_2.0_6
//NODECLASS	pVAPA_0740	Cluster001	MCL_3.0_6
//NODECLASS	pVAPA_0740	Cluster011	MCL_5.0_6
//NODECLASS	pVAPA_0740	Cluster017	MCL_10.0_6
//NODECLASS	pVAPA_0740	Cluster01	MCL_1.5_6
//NODESIZE	pVAPA_0740	8.0
//NODESHAPE	pVAPA_0740	0	2
//NODEALPHA	pVAPA_0740	0.5
//NODECOORD	pVAPA_0030	49.0	254.0	480.0
//NODECLASS	pVAPA_0030	1964	Coordinate A
//NODECLASS	pVAPA_0030	10813	Coordinate B
//NODECLASS	pVAPA_0030	2.2.3	Class
//NODECLASS	pVAPA_0030	2	Colour
//NODECLASS	pVAPA_0030	putative methylase/helicase	Product
//NODECLASS	pVAPA_0030	Cluster001	MCL_2.200000047683716_6
//NODECLASS	pVAPA_0030	Cluster02	MCL_1.2000000476837158_6
//NODECLASS	pVAPA_0030	Cluster001	MCL_2.0_6
//NODECLASS	pVAPA_0030	Cluster01	MCL_1.5_6
//NODESIZE	pVAPA_0030	8.0
//NODESHAPE	pVAPA_0030	0	2
//NODEALPHA	pVAPA_0030	0.5
//NODECOORD	pVAPA_0110	0.0	266.0	490.0
//NODECLASS	pVAPA_0110	23098	Coordinate A
//NODECLASS	pVAPA_0110	23715	Coordinate B
//NODECLASS	pVAPA_0110	0.0.0	Class
//NODECLASS	pVAPA_0110	8	Colour
//NODECLASS	pVAPA_0110	hypothetical protein	Product
//NODECLASS	pVAPA_0110	Cluster001	MCL_2.200000047683716_6
//NODECLASS	pVAPA_0110	c	Direction
//NODECLASS	pVAPA_0110	Cluster02	MCL_1.2000000476837158_6
//NODECLASS	pVAPA_0110	Cluster001	MCL_2.0_6
//NODECLASS	pVAPA_0110	Cluster001	MCL_3.0_6
//NODECLASS	pVAPA_0110	Cluster002	MCL_5.0_6
//NODECLASS	pVAPA_0110	Cluster005	MCL_10.0_6
//NODECLASS	pVAPA_0110	Cluster01	MCL_1.5_6
//NODESIZE	pVAPA_0110	8.0
//NODESHAPE	pVAPA_0110	0	2
//NODEALPHA	pVAPA_0110	0.5
//NODECOORD	pVAPA_0070	17.0	267.0	496.0
//NODECLASS	pVAPA_0070	14269	Coordinate A
//NODECLASS	pVAPA_0070	14889	Coordinate B
//NODECLASS	pVAPA_0070	0.0.0	Class
//NODECLASS	pVAPA_0070	8	Colour
//NODECLASS	pVAPA_0070	hypothetical protein	Product
//NODECLASS	pVAPA_0070	Cluster001	MCL_2.200000047683716_6
//NODECLASS	pVAPA_0070	c	Direction
//NODECLASS	pVAPA_0070	Cluster02	MCL_1.2000000476837158_6
//NODECLASS	pVAPA_0070	Cluster001	MCL_2.0_6
//NODECLASS	pVAPA_0070	Cluster001	MCL_3.0_6
//NODECLASS	pVAPA_0070	Cluster034	MCL_5.0_6
//NODECLASS	pVAPA_0070	Cluster004	MCL_10.0_6
//NODECLASS	pVAPA_0070	Cluster01	MCL_1.5_6
//NODESIZE	pVAPA_0070	8.0
//NODESHAPE	pVAPA_0070	0	2
//NODEALPHA	pVAPA_0070	0.5
//NODECOORD	pVAPA_0180	9.0	266.0	483.0
//NODECLASS	pVAPA_0180	31524	Coordinate A
//NODECLASS	pVAPA_0180	32783	Coordinate B
//NODECLASS	pVAPA_0180	4.1.6	Class
//NODECLASS	pVAPA_0180	3	Colour
//NODECLASS	pVAPA_0180	putative integral membrane protein	Product
//NODECLASS	pVAPA_0180	Cluster001	MCL_2.200000047683716_6
//NODECLASS	pVAPA_0180	c	Direction
//NODECLASS	pVAPA_0180	Cluster02	MCL_1.2000000476837158_6
//NODECLASS	pVAPA_0180	Cluster001	MCL_2.0_6
//NODECLASS	pVAPA_0180	Cluster001	MCL_3.0_6
//NODECLASS	pVAPA_0180	Cluster002	MCL_5.0_6
//NODECLASS	pVAPA_0180	Cluster005	MCL_10.0_6
//NODECLASS	pVAPA_0180	Cluster01	MCL_1.5_6
//NODESIZE	pVAPA_0180	8.0
//NODESHAPE	pVAPA_0180	0	2
//NODEALPHA	pVAPA_0180	0.5
//NODECOORD	pVAPA_0361	0.0	259.0	496.0
//NODECLASS	pVAPA_0361	49116	Coordinate A
//NODECLASS	pVAPA_0361	49418	Coordinate B
//NODECLASS	pVAPA_0361	4.1.6	Class
//NODECLASS	pVAPA_0361	3	Colour
//NODECLASS	pVAPA_0361	putative integral membrane protein	Product
//NODECLASS	pVAPA_0361	Cluster001	MCL_2.200000047683716_6
//NODECLASS	pVAPA_0361	Cluster02	MCL_1.2000000476837158_6
//NODECLASS	pVAPA_0361	Cluster001	MCL_2.0_6
//NODECLASS	pVAPA_0361	Cluster001	MCL_3.0_6
//NODECLASS	pVAPA_0361	Cluster002	MCL_5.0_6
//NODECLASS	pVAPA_0361	Cluster005	MCL_10.0_6
//NODECLASS	pVAPA_0361	Cluster01	MCL_1.5_6
//NODESIZE	pVAPA_0361	8.0
//NODESHAPE	pVAPA_0361	0	2
//NODEALPHA	pVAPA_0361	0.5
//NODECOORD	pVAPA_0580	75.0	219.0	496.0
//NODECLASS	pVAPA_0580	67186	Coordinate A
//NODECLASS	pVAPA_0580	67548	Coordinate B
//NODECLASS	pVAPA_0580	0.0.0	Class
//NODECLASS	pVAPA_0580	8	Colour
//NODECLASS	pVAPA_0580	hypothetical protein	Product
//NODECLASS	pVAPA_0580	Cluster004	MCL_2.200000047683716_6
//NODECLASS	pVAPA_0580	Cluster06	MCL_1.2000000476837158_6
//NODECLASS	pVAPA_0580	Cluster006	MCL_2.0_6
//NODECLASS	pVAPA_0580	Cluster003	MCL_3.0_6
//NODECLASS	pVAPA_0580	Cluster003	MCL_5.0_6
//NODECLASS	pVAPA_0580	Cluster014	MCL_10.0_6
//NODECLASS	pVAPA_0580	Cluster05	MCL_1.5_6
//NODESIZE	pVAPA_0580	6.0
//NODESHAPE	pVAPA_0580	0	0
//NODEALPHA	pVAPA_0580	1.0
//NODECOORD	pVAPA_0100	41.0	225.0	491.0
//NODECLASS	pVAPA_0100	20548	Coordinate A
//NODECLASS	pVAPA_0100	22917	Coordinate B
//NODECLASS	pVAPA_0100	2.2.3	Class
//NODECLASS	pVAPA_0100	2	Colour
//NODECLASS	pVAPA_0100	5.99.1.2	EC number
//NODECLASS	pVAPA_0100	putative type I DNA topoisomerase TopA	Product
//NODECLASS	pVAPA_0100	c	Direction
//NODECLASS	pVAPA_0100	Cluster02	MCL_1.2000000476837158_6
//NODECLASS	pVAPA_0100	Cluster39	MCL_1.5_6
//NODESIZE	pVAPA_0100	8.0
//NODESHAPE	pVAPA_0100	0	2
//NODEALPHA	pVAPA_0100	0.5
//NODECOORD	pVAPA_vapX	55.0	183.0	539.0
//NODECLASS	pVAPA_vapX	65770	Coordinate A
//NODECLASS	pVAPA_vapX	65853	Coordinate B
//NODECLASS	pVAPA_vapX	5.1.5	Class
//NODECLASS	pVAPA_vapX	11	Colour
//NODECLASS	pVAPA_vapX	virulence associated protein VapX	Product
//NODECLASS	pVAPA_vapX	Cluster06	MCL_1.2000000476837158_6
//NODECLASS	pVAPA_vapX	Cluster025	MCL_2.0_6
//NODECLASS	pVAPA_vapX	Cluster024	MCL_3.0_6
//NODECLASS	pVAPA_vapX	Cluster021	MCL_5.0_6
//NODECLASS	pVAPA_vapX	Cluster016	MCL_10.0_6
//NODECLASS	pVAPA_vapX	Cluster33	MCL_1.5_6
//NODESIZE	pVAPA_vapX	6.0
//NODESHAPE	pVAPA_vapX	0	0
//NODEALPHA	pVAPA_vapX	1.0
//NODECOORD	pVAPA_0810	5.0	255.0	493.0
//NODECLASS	pVAPA_0810	78446	Coordinate A
//NODECLASS	pVAPA_0810	79024	Coordinate B
//NODECLASS	pVAPA_0810	5.1.4	Class
//NODECLASS	pVAPA_0810	12	Colour
//NODECLASS	pVAPA_0810	putative invertase/resolvase	Product
//NODECLASS	pVAPA_0810	Cluster001	MCL_2.200000047683716_6
//NODECLASS	pVAPA_0810	Cluster02	MCL_1.2000000476837158_6
//NODECLASS	pVAPA_0810	Cluster001	MCL_2.0_6
//NODECLASS	pVAPA_0810	Cluster001	MCL_3.0_6
//NODECLASS	pVAPA_0810	Cluster011	MCL_5.0_6
//NODECLASS	pVAPA_0810	Cluster005	MCL_10.0_6
//NODECLASS	pVAPA_0810	Cluster01	MCL_1.5_6
//NODESIZE	pVAPA_0810	8.0
//NODESHAPE	pVAPA_0810	0	2
//NODEALPHA	pVAPA_0810	0.5
//NODECOORD	pVAPA_0710	84.0	215.0	512.0
//NODECLASS	pVAPA_0710	72120	Coordinate A
//NODECLASS	pVAPA_0710	72590	Coordinate B
//NODECLASS	pVAPA_0710	0.0.0	Class
//NODECLASS	pVAPA_0710	8	Colour
//NODECLASS	pVAPA_0710	hypothetical protein	Product
//NODECLASS	pVAPA_0710	Cluster004	MCL_2.200000047683716_6
//NODECLASS	pVAPA_0710	Cluster06	MCL_1.2000000476837158_6
//NODECLASS	pVAPA_0710	Cluster006	MCL_2.0_6
//NODECLASS	pVAPA_0710	Cluster003	MCL_3.0_6
//NODECLASS	pVAPA_0710	Cluster003	MCL_5.0_6
//NODECLASS	pVAPA_0710	Cluster014	MCL_10.0_6
//NODECLASS	pVAPA_0710	Cluster05	MCL_1.5_6
//NODESIZE	pVAPA_0710	6.0
//NODESHAPE	pVAPA_0710	0	0
//NODEALPHA	pVAPA_0710	1.0
//NODECOORD	pVAPA_0460	79.0	204.0	524.0
//NODECLASS	pVAPA_0460	59314	Coordinate A
//NODECLASS	pVAPA_0460	60093	Coordinate B
//NODECLASS	pVAPA_0460	0.0.2	Class
//NODECLASS	pVAPA_0460	11	Colour
//NODECLASS	pVAPA_0460	conserved hypothetical protein	Product
//NODECLASS	pVAPA_0460	Cluster004	MCL_2.200000047683716_6
//NODECLASS	pVAPA_0460	c	Direction
//NODECLASS	pVAPA_0460	Cluster06	MCL_1.2000000476837158_6
//NODECLASS	pVAPA_0460	Cluster006	MCL_2.0_6
//NODECLASS	pVAPA_0460	Cluster003	MCL_3.0_6
//NODECLASS	pVAPA_0460	Cluster05	MCL_1.5_6
//NODESIZE	pVAPA_0460	6.0
//NODESHAPE	pVAPA_0460	0	0
//NODEALPHA	pVAPA_0460	1.0
//NODECOORD	pVAPA_0800	22.0	231.0	509.0
//NODECLASS	pVAPA_0800	77150	Coordinate A
//NODECLASS	pVAPA_0800	77764	Coordinate B
//NODECLASS	pVAPA_0800	3.1.0	Class
//NODECLASS	pVAPA_0800	7	Colour
//NODECLASS	pVAPA_0800	5.4.99.5	EC number
//NODECLASS	pVAPA_0800	putative secreted chorismate mutase	Product
//NODECLASS	pVAPA_0800	Cluster001	MCL_2.200000047683716_6
//NODECLASS	pVAPA_0800	c	Direction
//NODECLASS	pVAPA_0800	Cluster02	MCL_1.2000000476837158_6
//NODECLASS	pVAPA_0800	Cluster001	MCL_2.0_6
//NODECLASS	pVAPA_0800	Cluster01	MCL_1.5_6
//NODESIZE	pVAPA_0800	8.0
//NODESHAPE	pVAPA_0800	0	2
//NODEALPHA	pVAPA_0800	0.5
//NODECOORD	pVAPA_0420	11.0	270.0	498.0
//NODECLASS	pVAPA_0420	55815	Coordinate A
//NODECLASS	pVAPA_0420	56180	Coordinate B
//NODECLASS	pVAPA_0420	0.0.0	Class
//NODECLASS	pVAPA_0420	8	Colour
//NODECLASS	pVAPA_0420	hypothetical protein	Product
//NODECLASS	pVAPA_0420	Cluster001	MCL_2.200000047683716_6
//NODECLASS	pVAPA_0420	Cluster02	MCL_1.2000000476837158_6
//NODECLASS	pVAPA_0420	Cluster001	MCL_2.0_6
//NODECLASS	pVAPA_0420	Cluster001	MCL_3.0_6
//NODECLASS	pVAPA_0420	Cluster034	MCL_5.0_6
//NODECLASS	pVAPA_0420	Cluster004	MCL_10.0_6
//NODECLASS	pVAPA_0420	Cluster01	MCL_1.5_6
//NODESIZE	pVAPA_0420	8.0
//NODESHAPE	pVAPA_0420	0	2
//NODEALPHA	pVAPA_0420	0.5
//NODECOORD	pVAPA_0520	79.0	200.0	555.0
//NODECLASS	pVAPA_0520	64205	Coordinate A
//NODECLASS	pVAPA_0520	64642	Coordinate B
//NODECLASS	pVAPA_0520	0.0.0	Class
//NODECLASS	pVAPA_0520	8	Colour
//NODECLASS	pVAPA_0520	hypothetical protein	Product
//NODECLASS	pVAPA_0520	Cluster06	MCL_1.2000000476837158_6
//NODECLASS	pVAPA_0520	Cluster025	MCL_2.0_6
//NODECLASS	pVAPA_0520	Cluster024	MCL_3.0_6
//NODECLASS	pVAPA_0520	Cluster021	MCL_5.0_6
//NODECLASS	pVAPA_0520	Cluster016	MCL_10.0_6
//NODECLASS	pVAPA_0520	Cluster33	MCL_1.5_6
//NODESIZE	pVAPA_0520	6.0
//NODESHAPE	pVAPA_0520	0	0
//NODEALPHA	pVAPA_0520	1.0
//NODECOORD	pVAPA_0040	13.0	252.0	486.0
//NODECLASS	pVAPA_0040	11077	Coordinate A
//NODECLASS	pVAPA_0040	12072	Coordinate B
//NODECLASS	pVAPA_0040	2.2.3	Class
//NODECLASS	pVAPA_0040	2	Colour
//NODECLASS	pVAPA_0040	putative cell filamentation protein Fic	Product
//NODECLASS	pVAPA_0040	Cluster001	MCL_2.200000047683716_6
//NODECLASS	pVAPA_0040	Cluster02	MCL_1.2000000476837158_6
//NODECLASS	pVAPA_0040	Cluster001	MCL_2.0_6
//NODECLASS	pVAPA_0040	Cluster001	MCL_3.0_6
//NODECLASS	pVAPA_0040	Cluster002	MCL_5.0_6
//NODECLASS	pVAPA_0040	Cluster01	MCL_1.5_6
//NODESIZE	pVAPA_0040	8.0
//NODESHAPE	pVAPA_0040	0	2
//NODEALPHA	pVAPA_0040	0.5
//NODECOORD	pVAPA_vapG	95.0	206.0	503.0
//NODECLASS	pVAPA_vapG	57764	Coordinate A
//NODECLASS	pVAPA_vapG	58282	Coordinate B
//NODECLASS	pVAPA_vapG	5.1.5	Class
//NODECLASS	pVAPA_vapG	0	Colour
//NODECLASS	pVAPA_vapG	virulence associated protein VapG	Product
//NODECLASS	pVAPA_vapG	Cluster004	MCL_2.200000047683716_6
//NODECLASS	pVAPA_vapG	c	Direction
//NODECLASS	pVAPA_vapG	Cluster06	MCL_1.2000000476837158_6
//NODECLASS	pVAPA_vapG	Cluster006	MCL_2.0_6
//NODECLASS	pVAPA_vapG	Cluster003	MCL_3.0_6
//NODECLASS	pVAPA_vapG	Cluster003	MCL_5.0_6
//NODECLASS	pVAPA_vapG	Cluster029	MCL_10.0_6
//NODECLASS	pVAPA_vapG	Cluster05	MCL_1.5_6
//NODESIZE	pVAPA_vapG	6.0
//NODESHAPE	pVAPA_vapG	0	0
//NODEALPHA	pVAPA_vapG	1.0
//NODECOORD	pVAPA_vapI	95.0	190.0	492.0
//NODECLASS	pVAPA_vapI	69579	Coordinate A
//NODECLASS	pVAPA_vapI	69821	Coordinate B
//NODECLASS	pVAPA_vapI	5.1.5	Class
//NODECLASS	pVAPA_vapI	11	Colour
//NODECLASS	pVAPA_vapI	virulence associated protein VapI	Product
//NODECLASS	pVAPA_vapI	Cluster004	MCL_2.200000047683716_6
//NODECLASS	pVAPA_vapI	Cluster06	MCL_1.2000000476837158_6
//NODECLASS	pVAPA_vapI	Cluster006	MCL_2.0_6
//NODECLASS	pVAPA_vapI	Cluster003	MCL_3.0_6
//NODECLASS	pVAPA_vapI	Cluster003	MCL_5.0_6
//NODECLASS	pVAPA_vapI	Cluster029	MCL_10.0_6
//NODECLASS	pVAPA_vapI	Cluster05	MCL_1.5_6
//NODESIZE	pVAPA_vapI	6.0
//NODESHAPE	pVAPA_vapI	0	0
//NODEALPHA	pVAPA_vapI	1.0
//NODECOORD	pVAPA_0160	2.0	244.0	492.0
//NODECLASS	pVAPA_0160	28237	Coordinate A
//NODECLASS	pVAPA_0160	30012	Coordinate B
//NODECLASS	pVAPA_0160	0.0.0	Class
//NODECLASS	pVAPA_0160	8	Colour
//NODECLASS	pVAPA_0160	hypothetical protein	Product
//NODECLASS	pVAPA_0160	Cluster001	MCL_2.200000047683716_6
//NODECLASS	pVAPA_0160	c	Direction
//NODECLASS	pVAPA_0160	Cluster02	MCL_1.2000000476837158_6
//NODECLASS	pVAPA_0160	Cluster001	MCL_2.0_6
//NODECLASS	pVAPA_0160	Cluster001	MCL_3.0_6
//NODECLASS	pVAPA_0160	Cluster011	MCL_5.0_6
//NODECLASS	pVAPA_0160	Cluster017	MCL_10.0_6
//NODECLASS	pVAPA_0160	Cluster01	MCL_1.5_6
//NODESIZE	pVAPA_0160	8.0
//NODESHAPE	pVAPA_0160	0	2
//NODEALPHA	pVAPA_0160	0.5
//NODECOORD	REQ23860	103.0	240.0	498.0
//NODECLASS	REQ23860	2537823	Coordinate A
//NODECLASS	REQ23860	2538194	Coordinate B
//NODECLASS	REQ23860	3.1.0	Class
//NODECLASS	REQ23860	7	Colour
//NODECLASS	REQ23860	5.4.99.5	EC number
//NODECLASS	REQ23860	putative chorismate mutase	Product
//NODECLASS	REQ23860	Cluster004	MCL_2.200000047683716_6
//NODECLASS	REQ23860	c	Direction
//NODECLASS	REQ23860	Cluster06	MCL_1.2000000476837158_6
//NODECLASS	REQ23860	Cluster006	MCL_2.0_6
//NODECLASS	REQ23860	Cluster003	MCL_3.0_6
//NODECLASS	REQ23860	Cluster003	MCL_5.0_6
//NODECLASS	REQ23860	Cluster014	MCL_10.0_6
//NODECLASS	REQ23860	Cluster05	MCL_1.5_6
//NODESIZE	REQ23860	6.0
//NODESHAPE	REQ23860	0	0
//NODEALPHA	REQ23860	1.0
//NODECOORD	pVAPA_0380	13.0	256.0	500.0
//NODECLASS	pVAPA_0380	50505	Coordinate A
//NODECLASS	pVAPA_0380	50798	Coordinate B
//NODECLASS	pVAPA_0380	0.0.0	Class
//NODECLASS	pVAPA_0380	8	Colour
//NODECLASS	pVAPA_0380	hypothetical protein	Product
//NODECLASS	pVAPA_0380	Cluster001	MCL_2.200000047683716_6
//NODECLASS	pVAPA_0380	Cluster02	MCL_1.2000000476837158_6
//NODECLASS	pVAPA_0380	Cluster001	MCL_2.0_6
//NODECLASS	pVAPA_0380	Cluster001	MCL_3.0_6
//NODECLASS	pVAPA_0380	Cluster011	MCL_5.0_6
//NODECLASS	pVAPA_0380	Cluster017	MCL_10.0_6
//NODECLASS	pVAPA_0380	Cluster01	MCL_1.5_6
//NODESIZE	pVAPA_0380	8.0
//NODESHAPE	pVAPA_0380	0	2
//NODEALPHA	pVAPA_0380	0.5
//NODECOORD	pVAPA_vapH	78.0	193.0	543.0
//NODECLASS	pVAPA_vapH	63590	Coordinate A
//NODECLASS	pVAPA_vapH	64153	Coordinate B
//NODECLASS	pVAPA_vapH	5.1.5	Class
//NODECLASS	pVAPA_vapH	0	Colour
//NODECLASS	pVAPA_vapH	virulence associated protein VapH	Product
//NODECLASS	pVAPA_vapH	Cluster06	MCL_1.2000000476837158_6
//NODECLASS	pVAPA_vapH	Cluster025	MCL_2.0_6
//NODECLASS	pVAPA_vapH	Cluster024	MCL_3.0_6
//NODECLASS	pVAPA_vapH	Cluster021	MCL_5.0_6
//NODECLASS	pVAPA_vapH	Cluster016	MCL_10.0_6
//NODECLASS	pVAPA_vapH	Cluster33	MCL_1.5_6
//NODESIZE	pVAPA_vapH	6.0
//NODESHAPE	pVAPA_vapH	0	0
//NODEALPHA	pVAPA_vapH	1.0
//NODECOORD	pVAPA_0850	9.0	230.0	486.0
//NODECLASS	pVAPA_0850	80316	Coordinate A
//NODECLASS	pVAPA_0850	80561	Coordinate B
//NODECLASS	pVAPA_0850	6.5.0	Class
//NODECLASS	pVAPA_0850	9	Colour
//NODECLASS	pVAPA_0850	putative WhiB family transcriptional regulator	Product
//NODECLASS	pVAPA_0850	Cluster001	MCL_2.200000047683716_6
//NODECLASS	pVAPA_0850	c	Direction
//NODECLASS	pVAPA_0850	Cluster02	MCL_1.2000000476837158_6
//NODECLASS	pVAPA_0850	Cluster001	MCL_2.0_6
//NODECLASS	pVAPA_0850	Cluster001	MCL_3.0_6
//NODECLASS	pVAPA_0850	Cluster01	MCL_1.5_6
//NODESIZE	pVAPA_0850	8.0
//NODESHAPE	pVAPA_0850	0	2
//NODEALPHA	pVAPA_0850	0.5
//NODECOORD	pVAPA_0440	19.0	260.0	492.0
//NODECLASS	pVAPA_0440	57018	Coordinate A
//NODECLASS	pVAPA_0440	57377	Coordinate B
//NODECLASS	pVAPA_0440	2.2.1	Class
//NODECLASS	pVAPA_0440	2	Colour
//NODECLASS	pVAPA_0440	6.1.1.6	EC number
//NODECLASS	pVAPA_0440	putative lysyl tRNA synthetase like protein Lsr2	Product
//NODECLASS	pVAPA_0440	Cluster001	MCL_2.200000047683716_6
//NODECLASS	pVAPA_0440	Cluster02	MCL_1.2000000476837158_6
//NODECLASS	pVAPA_0440	Cluster001	MCL_2.0_6
//NODECLASS	pVAPA_0440	Cluster001	MCL_3.0_6
//NODECLASS	pVAPA_0440	Cluster011	MCL_5.0_6
//NODECLASS	pVAPA_0440	Cluster017	MCL_10.0_6
//NODECLASS	pVAPA_0440	Cluster01	MCL_1.5_6
//NODESIZE	pVAPA_0440	8.0
//NODESHAPE	pVAPA_0440	0	2
//NODEALPHA	pVAPA_0440	0.5
//NODECOORD	pVAPA_vapA	90.0	206.0	492.0
//NODECLASS	pVAPA_vapA	68769	Coordinate A
//NODECLASS	pVAPA_vapA	69338	Coordinate B
//NODECLASS	pVAPA_vapA	5.1.5	Class
//NODECLASS	pVAPA_vapA	0	Colour
//NODECLASS	pVAPA_vapA	virulence associated protein VapA	Product
//NODECLASS	pVAPA_vapA	Cluster004	MCL_2.200000047683716_6
//NODECLASS	pVAPA_vapA	Cluster06	MCL_1.2000000476837158_6
//NODECLASS	pVAPA_vapA	Cluster006	MCL_2.0_6
//NODECLASS	pVAPA_vapA	Cluster003	MCL_3.0_6
//NODECLASS	pVAPA_vapA	Cluster003	MCL_5.0_6
//NODECLASS	pVAPA_vapA	Cluster029	MCL_10.0_6
//NODECLASS	pVAPA_vapA	Cluster05	MCL_1.5_6
//NODESIZE	pVAPA_vapA	6.0
//NODESHAPE	pVAPA_vapA	0	0
//NODEALPHA	pVAPA_vapA	1.0
//NODECOORD	pVAPA_0310	16.0	219.0	467.0
//NODECLASS	pVAPA_0310	43511	Coordinate A
//NODECLASS	pVAPA_0310	44659	Coordinate B
//NODECLASS	pVAPA_0310	5.1.4	Class
//NODECLASS	pVAPA_0310	12	Colour
//NODECLASS	pVAPA_0310	putative bacteriophage excisionase	Product
//NODECLASS	pVAPA_0310	Cluster02	MCL_1.2000000476837158_6
//NODESIZE	pVAPA_0310	8.0
//NODESHAPE	pVAPA_0310	0	2
//NODEALPHA	pVAPA_0310	0.5
//NODECOORD	pVAPA_0560	33.0	212.0	513.0
//NODECLASS	pVAPA_0560	66501	Coordinate A
//NODECLASS	pVAPA_0560	66728	Coordinate B
//NODECLASS	pVAPA_0560	0.0.0	Class
//NODECLASS	pVAPA_0560	8	Colour
//NODECLASS	pVAPA_0560	hypothetical protein	Product
//NODECLASS	pVAPA_0560	Cluster06	MCL_1.2000000476837158_6
//NODECLASS	pVAPA_0560	Cluster39	MCL_1.5_6
//NODESIZE	pVAPA_0560	6.0
//NODESHAPE	pVAPA_0560	0	0
//NODEALPHA	pVAPA_0560	1.0
//NODECOORD	pVAPA_vapE	86.0	219.0	505.0
//NODECLASS	pVAPA_vapE	75382	Coordinate A
//NODECLASS	pVAPA_vapE	75951	Coordinate B
//NODECLASS	pVAPA_vapE	5.1.5	Class
//NODECLASS	pVAPA_vapE	0	Colour
//NODECLASS	pVAPA_vapE	virulence associated protein VapE	Product
//NODECLASS	pVAPA_vapE	Cluster004	MCL_2.200000047683716_6
//NODECLASS	pVAPA_vapE	Cluster06	MCL_1.2000000476837158_6
//NODECLASS	pVAPA_vapE	Cluster006	MCL_2.0_6
//NODECLASS	pVAPA_vapE	Cluster003	MCL_3.0_6
//NODECLASS	pVAPA_vapE	Cluster003	MCL_5.0_6
//NODECLASS	pVAPA_vapE	Cluster014	MCL_10.0_6
//NODECLASS	pVAPA_vapE	Cluster05	MCL_1.5_6
//NODESIZE	pVAPA_vapE	6.0
//NODESHAPE	pVAPA_vapE	0	0
//NODEALPHA	pVAPA_vapE	1.0
//NODECOORD	pVAPA_0060	5.0	264.0	500.0
//NODECLASS	pVAPA_0060	13712	Coordinate A
//NODECLASS	pVAPA_0060	14254	Coordinate B
//NODECLASS	pVAPA_0060	0.0.0	Class
//NODECLASS	pVAPA_0060	8	Colour
//NODECLASS	pVAPA_0060	hypothetical protein	Product
//NODECLASS	pVAPA_0060	Cluster001	MCL_2.200000047683716_6
//NODECLASS	pVAPA_0060	c	Direction
//NODECLASS	pVAPA_0060	Cluster02	MCL_1.2000000476837158_6
//NODECLASS	pVAPA_0060	Cluster001	MCL_2.0_6
//NODECLASS	pVAPA_0060	Cluster001	MCL_3.0_6
//NODECLASS	pVAPA_0060	Cluster002	MCL_5.0_6
//NODECLASS	pVAPA_0060	Cluster004	MCL_10.0_6
//NODECLASS	pVAPA_0060	Cluster01	MCL_1.5_6
//NODESIZE	pVAPA_0060	8.0
//NODESHAPE	pVAPA_0060	0	2
//NODEALPHA	pVAPA_0060	0.5
//NODECOORD	pVAPA_0280	1.0	261.0	486.0
//NODECLASS	pVAPA_0280	40843	Coordinate A
//NODECLASS	pVAPA_0280	41289	Coordinate B
//NODECLASS	pVAPA_0280	6.5.0	Class
//NODECLASS	pVAPA_0280	9	Colour
//NODECLASS	pVAPA_0280	putative helix turn helix protein	Product
//NODECLASS	pVAPA_0280	Cluster001	MCL_2.200000047683716_6
//NODECLASS	pVAPA_0280	Cluster02	MCL_1.2000000476837158_6
//NODECLASS	pVAPA_0280	Cluster001	MCL_2.0_6
//NODECLASS	pVAPA_0280	Cluster001	MCL_3.0_6
//NODECLASS	pVAPA_0280	Cluster002	MCL_5.0_6
//NODECLASS	pVAPA_0280	Cluster005	MCL_10.0_6
//NODECLASS	pVAPA_0280	Cluster01	MCL_1.5_6
//NODESIZE	pVAPA_0280	8.0
//NODESHAPE	pVAPA_0280	0	2
//NODEALPHA	pVAPA_0280	0.5
//NODECOORD	pVAPA_0570	50.0	209.0	513.0
//NODECLASS	pVAPA_0570	66797	Coordinate A
//NODECLASS	pVAPA_0570	66982	Coordinate B
//NODECLASS	pVAPA_0570	0.0.0	Class
//NODECLASS	pVAPA_0570	8	Colour
//NODECLASS	pVAPA_0570	hypothetical protein	Product
//NODECLASS	pVAPA_0570	Cluster06	MCL_1.2000000476837158_6
//NODECLASS	pVAPA_0570	Cluster05	MCL_1.5_6
//NODESIZE	pVAPA_0570	6.0
//NODESHAPE	pVAPA_0570	0	0
//NODEALPHA	pVAPA_0570	1.0
//NODECOORD	pVAPA_vapD	75.0	208.0	509.0
//NODECLASS	pVAPA_vapD	71058	Coordinate A
//NODECLASS	pVAPA_vapD	71552	Coordinate B
//NODECLASS	pVAPA_vapD	5.1.5	Class
//NODECLASS	pVAPA_vapD	0	Colour
//NODECLASS	pVAPA_vapD	virulence associated protein VapD	Product
//NODECLASS	pVAPA_vapD	Cluster004	MCL_2.200000047683716_6
//NODECLASS	pVAPA_vapD	Cluster06	MCL_1.2000000476837158_6
//NODECLASS	pVAPA_vapD	Cluster006	MCL_2.0_6
//NODECLASS	pVAPA_vapD	Cluster003	MCL_3.0_6
//NODECLASS	pVAPA_vapD	Cluster003	MCL_5.0_6
//NODECLASS	pVAPA_vapD	Cluster05	MCL_1.5_6
//NODESIZE	pVAPA_vapD	6.0
//NODESHAPE	pVAPA_vapD	0	0
//NODEALPHA	pVAPA_vapD	1.0
//NODECOORD	pVAPA_0190	29.0	202.0	494.0
//NODECLASS	pVAPA_0190	33104	Coordinate A
//NODECLASS	pVAPA_0190	33943	Coordinate B
//NODECLASS	pVAPA_0190	4.1.6	Class
//NODECLASS	pVAPA_0190	3	Colour
//NODECLASS	pVAPA_0190	putative membrane protein	Product
//NODECLASS	pVAPA_0190	c	Direction
//NODECLASS	pVAPA_0190	Cluster02	MCL_1.2000000476837158_6
//NODECLASS	pVAPA_0190	Cluster39	MCL_1.5_6
//NODESIZE	pVAPA_0190	8.0
//NODESHAPE	pVAPA_0190	0	2
//NODEALPHA	pVAPA_0190	0.5
//NODECOORD	pVAPA_0290	16.0	283.0	516.0
//NODECLASS	pVAPA_0290	41820	Coordinate A
//NODECLASS	pVAPA_0290	42524	Coordinate B
//NODECLASS	pVAPA_0290	2.2.3	Class
//NODECLASS	pVAPA_0290	2	Colour
//NODECLASS	pVAPA_0290	putative partitioning ATPase ParA	Product
//NODECLASS	pVAPA_0290	Cluster001	MCL_2.200000047683716_6
//NODECLASS	pVAPA_0290	Cluster02	MCL_1.2000000476837158_6
//NODECLASS	pVAPA_0290	Cluster001	MCL_2.0_6
//NODECLASS	pVAPA_0290	Cluster001	MCL_3.0_6
//NODECLASS	pVAPA_0290	Cluster034	MCL_5.0_6
//NODECLASS	pVAPA_0290	Cluster004	MCL_10.0_6
//NODECLASS	pVAPA_0290	Cluster01	MCL_1.5_6
//NODESIZE	pVAPA_0290	8.0
//NODESHAPE	pVAPA_0290	0	2
//NODEALPHA	pVAPA_0290	0.5
//NODECOORD	pVAPA_0480	33.0	244.0	507.0
//NODECLASS	pVAPA_0480	61216	Coordinate A
//NODECLASS	pVAPA_0480	62052	Coordinate B
//NODECLASS	pVAPA_0480	6.3.6	Class
//NODECLASS	pVAPA_0480	9	Colour
//NODECLASS	pVAPA_0480	putative LysR family transcriptional regulator	Product
//NODECLASS	pVAPA_0480	Cluster001	MCL_2.200000047683716_6
//NODECLASS	pVAPA_0480	Cluster02	MCL_1.2000000476837158_6
//NODECLASS	pVAPA_0480	Cluster001	MCL_2.0_6
//NODECLASS	pVAPA_0480	Cluster01	MCL_1.5_6
//NODESIZE	pVAPA_0480	8.0
//NODESHAPE	pVAPA_0480	0	2
//NODEALPHA	pVAPA_0480	0.5
//NODECOORD	pVAPA_0130	22.0	186.0	485.0
//NODECLASS	pVAPA_0130	25747	Coordinate A
//NODECLASS	pVAPA_0130	26292	Coordinate B
//NODECLASS	pVAPA_0130	4.1.6	Class
//NODECLASS	pVAPA_0130	3	Colour
//NODECLASS	pVAPA_0130	putative membrane protein	Product
//NODECLASS	pVAPA_0130	c	Direction
//NODECLASS	pVAPA_0130	Cluster02	MCL_1.2000000476837158_6
//NODECLASS	pVAPA_0130	Cluster39	MCL_1.5_6
//NODESIZE	pVAPA_0130	8.0
//NODESHAPE	pVAPA_0130	0	2
//NODEALPHA	pVAPA_0130	0.5
//NODECOORD	pVAPA_vapC	83.0	202.0	504.0
//NODECLASS	pVAPA_vapC	70193	Coordinate A
//NODECLASS	pVAPA_vapC	70717	Coordinate B
//NODECLASS	pVAPA_vapC	5.1.5	Class
//NODECLASS	pVAPA_vapC	0	Colour
//NODECLASS	pVAPA_vapC	virulence associated protein VapC	Product
//NODECLASS	pVAPA_vapC	Cluster004	MCL_2.200000047683716_6
//NODECLASS	pVAPA_vapC	Cluster06	MCL_1.2000000476837158_6
//NODECLASS	pVAPA_vapC	Cluster006	MCL_2.0_6
//NODECLASS	pVAPA_vapC	Cluster003	MCL_3.0_6
//NODECLASS	pVAPA_vapC	Cluster003	MCL_5.0_6
//NODECLASS	pVAPA_vapC	Cluster029	MCL_10.0_6
//NODECLASS	pVAPA_vapC	Cluster05	MCL_1.5_6
//NODESIZE	pVAPA_vapC	6.0
//NODESHAPE	pVAPA_vapC	0	0
//NODEALPHA	pVAPA_vapC	1.0
//NODECOORD	pVAPA_0350	2.0	279.0	492.0
//NODECLASS	pVAPA_0350	47287	Coordinate A
//NODECLASS	pVAPA_0350	47658	Coordinate B
//NODECLASS	pVAPA_0350	6.5.0	Class
//NODECLASS	pVAPA_0350	9	Colour
//NODECLASS	pVAPA_0350	putative helix turn helix protein	Product
//NODECLASS	pVAPA_0350	Cluster001	MCL_2.200000047683716_6
//NODECLASS	pVAPA_0350	Cluster02	MCL_1.2000000476837158_6
//NODECLASS	pVAPA_0350	Cluster001	MCL_2.0_6
//NODECLASS	pVAPA_0350	Cluster001	MCL_3.0_6
//NODECLASS	pVAPA_0350	Cluster002	MCL_5.0_6
//NODECLASS	pVAPA_0350	Cluster004	MCL_10.0_6
//NODECLASS	pVAPA_0350	Cluster01	MCL_1.5_6
//NODESIZE	pVAPA_0350	8.0
//NODESHAPE	pVAPA_0350	0	2
//NODEALPHA	pVAPA_0350	0.5
//NODECOORD	pVAPA_0830	25.0	217.0	447.0
//NODECLASS	pVAPA_0830	79329	Coordinate A
//NODECLASS	pVAPA_0830	79853	Coordinate B
//NODECLASS	pVAPA_0830	4.1.6	Class
//NODECLASS	pVAPA_0830	3	Colour
//NODECLASS	pVAPA_0830	putative integral membrane protein	Product
//NODECLASS	pVAPA_0830	Cluster02	MCL_1.2000000476837158_6
//NODESIZE	pVAPA_0830	8.0
//NODESHAPE	pVAPA_0830	0	2
//NODEALPHA	pVAPA_0830	0.5
//NODECOORD	pVAPA_0090	14.0	252.0	459.0
//NODECLASS	pVAPA_0090	19410	Coordinate A
//NODECLASS	pVAPA_0090	20462	Coordinate B
//NODECLASS	pVAPA_0090	0.0.0	Class
//NODECLASS	pVAPA_0090	8	Colour
//NODECLASS	pVAPA_0090	hypothetical protein	Product
//NODECLASS	pVAPA_0090	Cluster001	MCL_2.200000047683716_6
//NODECLASS	pVAPA_0090	Cluster02	MCL_1.2000000476837158_6
//NODECLASS	pVAPA_0090	Cluster001	MCL_2.0_6
//NODECLASS	pVAPA_0090	Cluster001	MCL_3.0_6
//NODECLASS	pVAPA_0090	Cluster002	MCL_5.0_6
//NODECLASS	pVAPA_0090	Cluster01	MCL_1.5_6
//NODESIZE	pVAPA_0090	8.0
//NODESHAPE	pVAPA_0090	0	2
//NODEALPHA	pVAPA_0090	0.5
//NODECOORD	pVAPA_0340	22.0	262.0	484.0
//NODECLASS	pVAPA_0340	46139	Coordinate A
//NODECLASS	pVAPA_0340	46939	Coordinate B
//NODECLASS	pVAPA_0340	0.0.0	Class
//NODECLASS	pVAPA_0340	8	Colour
//NODECLASS	pVAPA_0340	hypothetical protein	Product
//NODECLASS	pVAPA_0340	Cluster001	MCL_2.200000047683716_6
//NODECLASS	pVAPA_0340	Cluster02	MCL_1.2000000476837158_6
//NODECLASS	pVAPA_0340	Cluster001	MCL_2.0_6
//NODECLASS	pVAPA_0340	Cluster001	MCL_3.0_6
//NODECLASS	pVAPA_0340	Cluster002	MCL_5.0_6
//NODECLASS	pVAPA_0340	Cluster01	MCL_1.5_6
//NODESIZE	pVAPA_0340	8.0
//NODESHAPE	pVAPA_0340	0	2
//NODEALPHA	pVAPA_0340	0.5
//NODECOORD	pVAPA_0370	11.0	259.0	483.0
//NODECLASS	pVAPA_0370	49655	Coordinate A
//NODECLASS	pVAPA_0370	50176	Coordinate B
//NODECLASS	pVAPA_0370	4.1.6	Class
//NODECLASS	pVAPA_0370	3	Colour
//NODECLASS	pVAPA_0370	putative membrane protein	Product
//NODECLASS	pVAPA_0370	Cluster001	MCL_2.200000047683716_6
//NODECLASS	pVAPA_0370	Cluster02	MCL_1.2000000476837158_6
//NODECLASS	pVAPA_0370	Cluster001	MCL_2.0_6
//NODECLASS	pVAPA_0370	Cluster001	MCL_3.0_6
//NODECLASS	pVAPA_0370	Cluster002	MCL_5.0_6
//NODECLASS	pVAPA_0370	Cluster005	MCL_10.0_6
//NODECLASS	pVAPA_0370	Cluster01	MCL_1.5_6
//NODESIZE	pVAPA_0370	8.0
//NODESHAPE	pVAPA_0370	0	2
//NODEALPHA	pVAPA_0370	0.5
//NODECOORD	pVAPA_0020	36.0	249.0	494.0
//NODECLASS	pVAPA_0020	1182	Coordinate A
//NODECLASS	pVAPA_0020	1826	Coordinate B
//NODECLASS	pVAPA_0020	0.0.0	Class
//NODECLASS	pVAPA_0020	8	Colour
//NODECLASS	pVAPA_0020	hypothetical protein	Product
//NODECLASS	pVAPA_0020	Cluster001	MCL_2.200000047683716_6
//NODECLASS	pVAPA_0020	Cluster02	MCL_1.2000000476837158_6
//NODECLASS	pVAPA_0020	Cluster001	MCL_2.0_6
//NODECLASS	pVAPA_0020	Cluster01	MCL_1.5_6
//NODESIZE	pVAPA_0020	8.0
//NODESHAPE	pVAPA_0020	0	2
//NODEALPHA	pVAPA_0020	0.5
//NODECOORD	pVAPA_0120	12.0	246.0	498.0
//NODECLASS	pVAPA_0120	23718	Coordinate A
//NODECLASS	pVAPA_0120	25730	Coordinate B
//NODECLASS	pVAPA_0120	2.2.3	Class
//NODECLASS	pVAPA_0120	2	Colour
//NODECLASS	pVAPA_0120	putative conjugative transfer TraG/TraD family protein	Product
//NODECLASS	pVAPA_0120	Cluster001	MCL_2.200000047683716_6
//NODECLASS	pVAPA_0120	c	Direction
//NODECLASS	pVAPA_0120	Cluster02	MCL_1.2000000476837158_6
//NODECLASS	pVAPA_0120	Cluster001	MCL_2.0_6
//NODECLASS	pVAPA_0120	Cluster001	MCL_3.0_6
//NODECLASS	pVAPA_0120	Cluster011	MCL_5.0_6
//NODECLASS	pVAPA_0120	Cluster017	MCL_10.0_6
//NODECLASS	pVAPA_0120	Cluster01	MCL_1.5_6
//NODESIZE	pVAPA_0120	8.0
//NODESHAPE	pVAPA_0120	0	2
//NODEALPHA	pVAPA_0120	0.5
//NODECOORD	pVAPA_0530	64.0	198.0	540.0
//NODECLASS	pVAPA_0530	64757	Coordinate A
//NODECLASS	pVAPA_0530	65515	Coordinate B
//NODECLASS	pVAPA_0530	6.1.2	Class
//NODECLASS	pVAPA_0530	9	Colour
//NODECLASS	pVAPA_0530	two component system response regulator	Product
//NODECLASS	pVAPA_0530	Cluster06	MCL_1.2000000476837158_6
//NODECLASS	pVAPA_0530	Cluster025	MCL_2.0_6
//NODECLASS	pVAPA_0530	Cluster024	MCL_3.0_6
//NODECLASS	pVAPA_0530	Cluster021	MCL_5.0_6
//NODECLASS	pVAPA_0530	Cluster016	MCL_10.0_6
//NODECLASS	pVAPA_0530	Cluster33	MCL_1.5_6
//NODESIZE	pVAPA_0530	6.0
//NODESHAPE	pVAPA_0530	0	0
//NODEALPHA	pVAPA_0530	1.0
//NODECOORD	pVAPA_0840	11.0	269.0	490.0
//NODECLASS	pVAPA_0840	79906	Coordinate A
//NODECLASS	pVAPA_0840	80217	Coordinate B
//NODECLASS	pVAPA_0840	4.1.6	Class
//NODECLASS	pVAPA_0840	3	Colour
//NODECLASS	pVAPA_0840	putative integral membrane protein	Product
//NODECLASS	pVAPA_0840	Cluster001	MCL_2.200000047683716_6
//NODECLASS	pVAPA_0840	Cluster02	MCL_1.2000000476837158_6
//NODECLASS	pVAPA_0840	Cluster001	MCL_2.0_6
//NODECLASS	pVAPA_0840	Cluster001	MCL_3.0_6
//NODECLASS	pVAPA_0840	Cluster034	MCL_5.0_6
//NODECLASS	pVAPA_0840	Cluster004	MCL_10.0_6
//NODECLASS	pVAPA_0840	Cluster01	MCL_1.5_6
//NODESIZE	pVAPA_0840	8.0
//NODESHAPE	pVAPA_0840	0	2
//NODEALPHA	pVAPA_0840	0.5
//NODECOORD	pVAPA_0470	44.0	217.0	525.0
//NODECLASS	pVAPA_0470	60174	Coordinate A
//NODECLASS	pVAPA_0470	60929	Coordinate B
//NODECLASS	pVAPA_0470	7.0.0	Class
//NODECLASS	pVAPA_0470	13	Colour
//NODECLASS	pVAPA_0470	putative SAM dependent methyltransferase	Product
//NODECLASS	pVAPA_0470	c	Direction
//NODECLASS	pVAPA_0470	Cluster06	MCL_1.2000000476837158_6
//NODECLASS	pVAPA_0470	Cluster05	MCL_1.5_6
//NODESIZE	pVAPA_0470	6.0
//NODESHAPE	pVAPA_0470	0	0
//NODEALPHA	pVAPA_0470	1.0
//NODECOORD	pVAPA_0320	3.0	271.0	480.0
//NODECLASS	pVAPA_0320	44774	Coordinate A
//NODECLASS	pVAPA_0320	44983	Coordinate B
//NODECLASS	pVAPA_0320	0.0.0	Class
//NODECLASS	pVAPA_0320	8	Colour
//NODECLASS	pVAPA_0320	hypothetical protein	Product
//NODECLASS	pVAPA_0320	Cluster001	MCL_2.200000047683716_6
//NODECLASS	pVAPA_0320	Cluster02	MCL_1.2000000476837158_6
//NODECLASS	pVAPA_0320	Cluster001	MCL_2.0_6
//NODECLASS	pVAPA_0320	Cluster001	MCL_3.0_6
//NODECLASS	pVAPA_0320	Cluster002	MCL_5.0_6
//NODECLASS	pVAPA_0320	Cluster004	MCL_10.0_6
//NODECLASS	pVAPA_0320	Cluster01	MCL_1.5_6
//NODESIZE	pVAPA_0320	8.0
//NODESHAPE	pVAPA_0320	0	2
//NODEALPHA	pVAPA_0320	0.5
//NODECOORD	pVAPA_0400	5.0	253.0	480.0
//NODECLASS	pVAPA_0400	51487	Coordinate A
//NODECLASS	pVAPA_0400	52071	Coordinate B
//NODECLASS	pVAPA_0400	5.1.4	Class
//NODECLASS	pVAPA_0400	12	Colour
//NODECLASS	pVAPA_0400	transposon resolvase like protein ResA	Product
//NODECLASS	pVAPA_0400	Cluster001	MCL_2.200000047683716_6
//NODECLASS	pVAPA_0400	Cluster02	MCL_1.2000000476837158_6
//NODECLASS	pVAPA_0400	Cluster001	MCL_2.0_6
//NODECLASS	pVAPA_0400	Cluster001	MCL_3.0_6
//NODECLASS	pVAPA_0400	Cluster002	MCL_5.0_6
//NODECLASS	pVAPA_0400	Cluster005	MCL_10.0_6
//NODECLASS	pVAPA_0400	Cluster01	MCL_1.5_6
//NODESIZE	pVAPA_0400	8.0
//NODESHAPE	pVAPA_0400	0	2
//NODEALPHA	pVAPA_0400	0.5
//CURRENTCLASSSET	MCL_1.2000000476837158_6
//EDGESIZE	3.0
//EDGECOLOR	#000000
//EDGEARROWHEADSIZE	4
//NODECLASSCOLOR	No Class	#009000
//NODECLASSCOLOR	No Class	Coordinate A	#000090
//NODECLASSCOLOR	4339558	Coordinate A	#3bcde2
//NODECLASSCOLOR	770105	Coordinate A	#6b28d3
//NODECLASSCOLOR	66501	Coordinate A	#146296
//NODECLASSCOLOR	4340583	Coordinate A	#522393
//NODECLASSCOLOR	769241	Coordinate A	#7b0b43
//NODECLASSCOLOR	66797	Coordinate A	#106828
//NODECLASSCOLOR	2286674	Coordinate A	#58ab3d
//NODECLASSCOLOR	772301	Coordinate A	#2ec878
//NODECLASSCOLOR	4341326	Coordinate A	#a3c316
//NODECLASSCOLOR	67186	Coordinate A	#99da0c
//NODECLASSCOLOR	771285	Coordinate A	#40453e
//NODECLASSCOLOR	4342495	Coordinate A	#6aa77e
//NODECLASSCOLOR	64205	Coordinate A	#26df84
//NODECLASSCOLOR	4965848	Coordinate A	#26c984
//NODECLASSCOLOR	64757	Coordinate A	#4d4c8c
//NODECLASSCOLOR	1858411	Coordinate A	#d0720a
//NODECLASSCOLOR	1857525	Coordinate A	#aa92b8
//NODECLASSCOLOR	3033091	Coordinate A	#96d183
//NODECLASSCOLOR	4339010	Coordinate A	#a5b920
//NODECLASSCOLOR	2794401	Coordinate A	#0b6fa1
//NODECLASSCOLOR	4423869	Coordinate A	#9026c0
//NODECLASSCOLOR	1156294	Coordinate A	#b04e9e
//NODECLASSCOLOR	4244268	Coordinate A	#4fdc68
//NODECLASSCOLOR	4245103	Coordinate A	#839fbc
//NODECLASSCOLOR	3925730	Coordinate A	#7b409c
//NODECLASSCOLOR	3034197	Coordinate A	#251c9a
//NODECLASSCOLOR	2283186	Coordinate A	#59011d
//NODECLASSCOLOR	2607028	Coordinate A	#2c3a60
//NODECLASSCOLOR	3035105	Coordinate A	#11278d
//NODECLASSCOLOR	3029053	Coordinate A	#d6b116
//NODECLASSCOLOR	1671018	Coordinate A	#104656
//NODECLASSCOLOR	3928224	Coordinate A	#495794
//NODECLASSCOLOR	4668328	Coordinate A	#0d1e8a
//NODECLASSCOLOR	4427893	Coordinate A	#119678
//NODECLASSCOLOR	2745340	Coordinate A	#06079f
//NODECLASSCOLOR	2535680	Coordinate A	#83708f
//NODECLASSCOLOR	3394955	Coordinate A	#d11db2
//NODECLASSCOLOR	2746215	Coordinate A	#51d6a6
//NODECLASSCOLOR	2506417	Coordinate A	#490523
//NODECLASSCOLOR	333429	Coordinate A	#64bc12
//NODECLASSCOLOR	2537823	Coordinate A	#4cc9df
//NODECLASSCOLOR	3929473	Coordinate A	#1c3458
//NODECLASSCOLOR	1456422	Coordinate A	#593b8d
//NODECLASSCOLOR	2793861	Coordinate A	#bd66b0
//NODECLASSCOLOR	4973701	Coordinate A	#6f52d3
//NODECLASSCOLOR	3296968	Coordinate A	#0984c1
//NODECLASSCOLOR	332348	Coordinate A	#b4261e
//NODECLASSCOLOR	2792149	Coordinate A	#188096
//NODECLASSCOLOR	3401041	Coordinate A	#1a217b
//NODECLASSCOLOR	3785194	Coordinate A	#02be97
//NODECLASSCOLOR	1860103	Coordinate A	#da5b14
//NODECLASSCOLOR	3785867	Coordinate A	#854ddc
//NODECLASSCOLOR	3789013	Coordinate A	#389580
//NODECLASSCOLOR	2790361	Coordinate A	#e27c9a
//NODECLASSCOLOR	2790623	Coordinate A	#7848e2
//NODECLASSCOLOR	3788474	Coordinate A	#db1182
//NODECLASSCOLOR	4978470	Coordinate A	#06bee4
//NODECLASSCOLOR	3786276	Coordinate A	#3a75d3
//NODECLASSCOLOR	2793692	Coordinate A	#0e4867
//NODECLASSCOLOR	3787589	Coordinate A	#827c8b
//NODECLASSCOLOR	2224471	Coordinate A	#203f39
//NODECLASSCOLOR	754615	Coordinate A	#383ae2
//NODECLASSCOLOR	2788119	Coordinate A	#d4e0af
//NODECLASSCOLOR	2788535	Coordinate A	#c5ded7
//NODECLASSCOLOR	3788157	Coordinate A	#d08fc8
//NODECLASSCOLOR	1546184	Coordinate A	#ce2b6f
//NODECLASSCOLOR	1939683	Coordinate A	#b5d8be
//NODECLASSCOLOR	1546529	Coordinate A	#a33fae
//NODECLASSCOLOR	2298554	Coordinate A	#3edfde
//NODECLASSCOLOR	1941781	Coordinate A	#458464
//NODECLASSCOLOR	1388610	Coordinate A	#4a203e
//NODECLASSCOLOR	1692007	Coordinate A	#e5a390
//NODECLASSCOLOR	1691264	Coordinate A	#485ca1
//NODECLASSCOLOR	423682	Coordinate A	#a3978a
//NODECLASSCOLOR	1791834	Coordinate A	#9cb809
//NODECLASSCOLOR	1940093	Coordinate A	#88822a
//NODECLASSCOLOR	1941047	Coordinate A	#2262cd
//NODECLASSCOLOR	1691716	Coordinate A	#afb889
//NODECLASSCOLOR	4355662	Coordinate A	#767e91
//NODECLASSCOLOR	19410	Coordinate A	#1a0896
//NODECLASSCOLOR	1790725	Coordinate A	#119f39
//NODECLASSCOLOR	11077	Coordinate A	#ce572b
//NODECLASSCOLOR	3789300	Coordinate A	#d55ace
//NODECLASSCOLOR	3287887	Coordinate A	#871921
//NODECLASSCOLOR	41392	Coordinate A	#c9af5b
//NODECLASSCOLOR	1792832	Coordinate A	#9721e1
//NODECLASSCOLOR	2736633	Coordinate A	#538933
//NODECLASSCOLOR	4904669	Coordinate A	#7bb2dc
//NODECLASSCOLOR	491583	Coordinate A	#c00d8a
//NODECLASSCOLOR	1964	Coordinate A	#897c8a
//NODECLASSCOLOR	2783888	Coordinate A	#420b70
//NODECLASSCOLOR	14269	Coordinate A	#1a9319
//NODECLASSCOLOR	3789536	Coordinate A	#773770
//NODECLASSCOLOR	1789419	Coordinate A	#72bb72
//NODECLASSCOLOR	2185717	Coordinate A	#bca4ad
//NODECLASSCOLOR	43511	Coordinate A	#0d610a
//NODECLASSCOLOR	432114	Coordinate A	#a66875
//NODECLASSCOLOR	1690979	Coordinate A	#3e0720
//NODECLASSCOLOR	13712	Coordinate A	#6d4528
//NODECLASSCOLOR	2961871	Coordinate A	#ad9499
//NODECLASSCOLOR	1	Coordinate A	#4a3cb6
//NODECLASSCOLOR	2784348	Coordinate A	#4b361c
//NODECLASSCOLOR	4475540	Coordinate A	#2baa02
//NODECLASSCOLOR	4255192	Coordinate A	#b80d9a
//NODECLASSCOLOR	23098	Coordinate A	#b78476
//NODECLASSCOLOR	2964441	Coordinate A	#a4d4b0
//NODECLASSCOLOR	1182	Coordinate A	#425a33
//NODECLASSCOLOR	2012784	Coordinate A	#97d807
//NODECLASSCOLOR	2014712	Coordinate A	#6d0147
//NODECLASSCOLOR	2012483	Coordinate A	#3c641b
//NODECLASSCOLOR	424929	Coordinate A	#bb27bc
//NODECLASSCOLOR	2307516	Coordinate A	#737229
//NODECLASSCOLOR	2759756	Coordinate A	#dde240
//NODECLASSCOLOR	1397520	Coordinate A	#9c86b5
//NODECLASSCOLOR	44774	Coordinate A	#9c37b3
//NODECLASSCOLOR	4004328	Coordinate A	#3a70c3
//NODECLASSCOLOR	20548	Coordinate A	#d9b34e
//NODECLASSCOLOR	4257018	Coordinate A	#8b794f
//NODECLASSCOLOR	4003684	Coordinate A	#b5153b
//NODECLASSCOLOR	76097	Coordinate A	#c224db
//NODECLASSCOLOR	57764	Coordinate A	#af92c2
//NODECLASSCOLOR	4006961	Coordinate A	#1cdad6
//NODECLASSCOLOR	429630	Coordinate A	#b78689
//NODECLASSCOLOR	46139	Coordinate A	#dec01c
//NODECLASSCOLOR	47287	Coordinate A	#c2c5c7
//NODECLASSCOLOR	4257922	Coordinate A	#d19e2a
//NODECLASSCOLOR	514871	Coordinate A	#91a890
//NODECLASSCOLOR	2308460	Coordinate A	#366ae4
//NODECLASSCOLOR	2759460	Coordinate A	#1c106b
//NODECLASSCOLOR	68769	Coordinate A	#532aa1
//NODECLASSCOLOR	70193	Coordinate A	#187bc4
//NODECLASSCOLOR	71058	Coordinate A	#933904
//NODECLASSCOLOR	75382	Coordinate A	#879dcb
//NODECLASSCOLOR	2365757	Coordinate A	#5fd835
//NODECLASSCOLOR	2003970	Coordinate A	#641628
//NODECLASSCOLOR	63590	Coordinate A	#4c5320
//NODECLASSCOLOR	69579	Coordinate A	#c69933
//NODECLASSCOLOR	2760935	Coordinate A	#3a0d49
//NODECLASSCOLOR	65770	Coordinate A	#159752
//NODECLASSCOLOR	2760177	Coordinate A	#b685d3
//NODECLASSCOLOR	2758023	Coordinate A	#34b58d
//NODECLASSCOLOR	3863954	Coordinate A	#b07736
//NODECLASSCOLOR	516461	Coordinate A	#1e4074
//NODECLASSCOLOR	3865534	Coordinate A	#678cb4
//NODECLASSCOLOR	3491506	Coordinate A	#5d7f10
//NODECLASSCOLOR	2758418	Coordinate A	#cd1c43
//NODECLASSCOLOR	2306740	Coordinate A	#5a52cd
//NODECLASSCOLOR	299023	Coordinate A	#d04386
//NODECLASSCOLOR	2005301	Coordinate A	#3737d6
//NODECLASSCOLOR	4648827	Coordinate A	#9fd268
//NODECLASSCOLOR	2673642	Coordinate A	#a055b4
//NODECLASSCOLOR	4644258	Coordinate A	#92ca78
//NODECLASSCOLOR	2624861	Coordinate A	#a9d73f
//NODECLASSCOLOR	2007364	Coordinate A	#835d88
//NODECLASSCOLOR	2761129	Coordinate A	#72d502
//NODECLASSCOLOR	2002241	Coordinate A	#4fdc2a
//NODECLASSCOLOR	2625802	Coordinate A	#0f627d
//NODECLASSCOLOR	3864481	Coordinate A	#7f2500
//NODECLASSCOLOR	2306132	Coordinate A	#4c17b1
//NODECLASSCOLOR	1783330	Coordinate A	#0d1808
//NODECLASSCOLOR	1910390	Coordinate A	#33cf71
//NODECLASSCOLOR	2761627	Coordinate A	#85b9c4
//NODECLASSCOLOR	4646277	Coordinate A	#a1d337
//NODECLASSCOLOR	33104	Coordinate A	#087e60
//NODECLASSCOLOR	3130051	Coordinate A	#129f74
//NODECLASSCOLOR	531218	Coordinate A	#32b425
//NODECLASSCOLOR	51042	Coordinate A	#b81d29
//NODECLASSCOLOR	4650171	Coordinate A	#9253ce
//NODECLASSCOLOR	3328766	Coordinate A	#a0ae75
//NODECLASSCOLOR	2002649	Coordinate A	#2cc6a0
//NODECLASSCOLOR	4647832	Coordinate A	#1f2b7b
//NODECLASSCOLOR	2003218	Coordinate A	#285928
//NODECLASSCOLOR	4646720	Coordinate A	#c31b17
//NODECLASSCOLOR	49655	Coordinate A	#647175
//NODECLASSCOLOR	46463	Coordinate A	#36852d
//NODECLASSCOLOR	1055725	Coordinate A	#51198f
//NODECLASSCOLOR	50505	Coordinate A	#6e7260
//NODECLASSCOLOR	26304	Coordinate A	#6c0e0d
//NODECLASSCOLOR	49116	Coordinate A	#89e459
//NODECLASSCOLOR	60174	Coordinate A	#99b787
//NODECLASSCOLOR	2773490	Coordinate A	#5be2a8
//NODECLASSCOLOR	25747	Coordinate A	#291322
//NODECLASSCOLOR	3117102	Coordinate A	#e2ddab
//NODECLASSCOLOR	28237	Coordinate A	#c5dabd
//NODECLASSCOLOR	302111	Coordinate A	#73c68f
//NODECLASSCOLOR	1897761	Coordinate A	#1357a4
//NODECLASSCOLOR	23718	Coordinate A	#280ede
//NODECLASSCOLOR	4651015	Coordinate A	#69496e
//NODECLASSCOLOR	1036608	Coordinate A	#39d9bf
//NODECLASSCOLOR	4870580	Coordinate A	#18a165
//NODECLASSCOLOR	31524	Coordinate A	#dec2d9
//NODECLASSCOLOR	2672969	Coordinate A	#1d7f26
//NODECLASSCOLOR	2838917	Coordinate A	#94a937
//NODECLASSCOLOR	2751562	Coordinate A	#801eae
//NODECLASSCOLOR	3119548	Coordinate A	#88304e
//NODECLASSCOLOR	1132820	Coordinate A	#8f3659
//NODECLASSCOLOR	51487	Coordinate A	#5432ce
//NODECLASSCOLOR	1300366	Coordinate A	#1a76aa
//NODECLASSCOLOR	55815	Coordinate A	#91473d
//NODECLASSCOLOR	437376	Coordinate A	#42c29b
//NODECLASSCOLOR	2772079	Coordinate A	#ac4038
//NODECLASSCOLOR	512975	Coordinate A	#7a222e
//NODECLASSCOLOR	1521174	Coordinate A	#b439c6
//NODECLASSCOLOR	59314	Coordinate A	#4de034
//NODECLASSCOLOR	4247003	Coordinate A	#034627
//NODECLASSCOLOR	4953729	Coordinate A	#d3336b
//NODECLASSCOLOR	4248212	Coordinate A	#20c06f
//NODECLASSCOLOR	4245936	Coordinate A	#5dd50c
//NODECLASSCOLOR	714300	Coordinate A	#72c134
//NODECLASSCOLOR	1520347	Coordinate A	#67da6a
//NODECLASSCOLOR	1519397	Coordinate A	#1cac1c
//NODECLASSCOLOR	3498149	Coordinate A	#830373
//NODECLASSCOLOR	57018	Coordinate A	#695a45
//NODECLASSCOLOR	2841776	Coordinate A	#62882e
//NODECLASSCOLOR	2773845	Coordinate A	#9f4993
//NODECLASSCOLOR	621279	Coordinate A	#5e4380
//NODECLASSCOLOR	2840029	Coordinate A	#d1b8e2
//NODECLASSCOLOR	3873538	Coordinate A	#711a72
//NODECLASSCOLOR	2774094	Coordinate A	#2c02c1
//NODECLASSCOLOR	1516258	Coordinate A	#e4c88e
//NODECLASSCOLOR	620398	Coordinate A	#ba31cb
//NODECLASSCOLOR	3118808	Coordinate A	#8e756e
//NODECLASSCOLOR	1515564	Coordinate A	#5bb182
//NODECLASSCOLOR	4636181	Coordinate A	#ce207f
//NODECLASSCOLOR	3496255	Coordinate A	#8cc4a5
//NODECLASSCOLOR	4637580	Coordinate A	#54493a
//NODECLASSCOLOR	4636053	Coordinate A	#1e0a38
//NODECLASSCOLOR	4634713	Coordinate A	#8eb151
//NODECLASSCOLOR	4254473	Coordinate A	#a2a795
//NODECLASSCOLOR	432973	Coordinate A	#1409a9
//NODECLASSCOLOR	1915941	Coordinate A	#3416c0
//NODECLASSCOLOR	35846	Coordinate A	#4c8dac
//NODECLASSCOLOR	62170	Coordinate A	#d6c399
//NODECLASSCOLOR	773356	Coordinate A	#cdc97e
//NODECLASSCOLOR	622256	Coordinate A	#b44a91
//NODECLASSCOLOR	622683	Coordinate A	#779e29
//NODECLASSCOLOR	434151	Coordinate A	#0f0e07
//NODECLASSCOLOR	3502641	Coordinate A	#8ab0a3
//NODECLASSCOLOR	2158989	Coordinate A	#40629d
//NODECLASSCOLOR	4232653	Coordinate A	#9a3e28
//NODECLASSCOLOR	2834114	Coordinate A	#6f60d1
//NODECLASSCOLOR	1970294	Coordinate A	#dbdec3
//NODECLASSCOLOR	1813638	Coordinate A	#57905e
//NODECLASSCOLOR	2834888	Coordinate A	#6ddf7f
//NODECLASSCOLOR	4630653	Coordinate A	#137abf
//NODECLASSCOLOR	4279318	Coordinate A	#8c0734
//NODECLASSCOLOR	3571923	Coordinate A	#b8311d
//NODECLASSCOLOR	1971310	Coordinate A	#c68520
//NODECLASSCOLOR	2837922	Coordinate A	#3313dd
//NODECLASSCOLOR	164158	Coordinate A	#c7af9f
//NODECLASSCOLOR	2837050	Coordinate A	#2e8c7a
//NODECLASSCOLOR	3492707	Coordinate A	#aa746d
//NODECLASSCOLOR	876611	Coordinate A	#1917c2
//NODECLASSCOLOR	3496983	Coordinate A	#aedca1
//NODECLASSCOLOR	1924359	Coordinate A	#587066
//NODECLASSCOLOR	513483	Coordinate A	#0ebb49
//NODECLASSCOLOR	1969461	Coordinate A	#4e20ab
//NODECLASSCOLOR	4633760	Coordinate A	#7eb86b
//NODECLASSCOLOR	4924461	Coordinate A	#235d77
//NODECLASSCOLOR	4706932	Coordinate A	#823dd2
//NODECLASSCOLOR	1663037	Coordinate A	#6d889f
//NODECLASSCOLOR	4562272	Coordinate A	#b15c06
//NODECLASSCOLOR	3715061	Coordinate A	#bd5942
//NODECLASSCOLOR	3823252	Coordinate A	#5073c6
//NODECLASSCOLOR	1667173	Coordinate A	#08c3e1
//NODECLASSCOLOR	4530831	Coordinate A	#d67592
//NODECLASSCOLOR	3800161	Coordinate A	#34df63
//NODECLASSCOLOR	820529	Coordinate A	#0e7790
//NODECLASSCOLOR	821323	Coordinate A	#427e87
//NODECLASSCOLOR	1670677	Coordinate A	#2520ad
//NODECLASSCOLOR	3812455	Coordinate A	#5f7649
//NODECLASSCOLOR	4230966	Coordinate A	#c56613
//NODECLASSCOLOR	4451894	Coordinate A	#d9be18
//NODECLASSCOLOR	2118286	Coordinate A	#8b7f03
//NODECLASSCOLOR	1812452	Coordinate A	#7640af
//NODECLASSCOLOR	4638560	Coordinate A	#3b3284
//NODECLASSCOLOR	3778892	Coordinate A	#4999c1
//NODECLASSCOLOR	4629847	Coordinate A	#aa506a
//NODECLASSCOLOR	3779524	Coordinate A	#d03c8b
//NODECLASSCOLOR	41820	Coordinate A	#704326
//NODECLASSCOLOR	61216	Coordinate A	#8fa9b4
//NODECLASSCOLOR	774732	Coordinate A	#1d0f05
//NODECLASSCOLOR	3777129	Coordinate A	#1a5e27
//NODECLASSCOLOR	3120492	Coordinate A	#64c2dc
//NODECLASSCOLOR	3716034	Coordinate A	#5f4c20
//NODECLASSCOLOR	328644	Coordinate A	#cacbc2
//NODECLASSCOLOR	40843	Coordinate A	#940c11
//NODECLASSCOLOR	4562051	Coordinate A	#2ade1e
//NODECLASSCOLOR	1662440	Coordinate A	#114254
//NODECLASSCOLOR	464283	Coordinate A	#98aa04
//NODECLASSCOLOR	4719905	Coordinate A	#48a5bd
//NODECLASSCOLOR	3588758	Coordinate A	#253c7f
//NODECLASSCOLOR	1573235	Coordinate A	#7d6259
//NODECLASSCOLOR	3000364	Coordinate A	#89865a
//NODECLASSCOLOR	1574652	Coordinate A	#b74f29
//NODECLASSCOLOR	3624833	Coordinate A	#92008b
//NODECLASSCOLOR	4616809	Coordinate A	#3c4226
//NODECLASSCOLOR	3896843	Coordinate A	#3aa48e
//NODECLASSCOLOR	3894589	Coordinate A	#201ec2
//NODECLASSCOLOR	3791154	Coordinate A	#82e291
//NODECLASSCOLOR	3791454	Coordinate A	#e1ce1f
//NODECLASSCOLOR	3792328	Coordinate A	#757e3d
//NODECLASSCOLOR	3792630	Coordinate A	#830d68
//NODECLASSCOLOR	3996364	Coordinate A	#0c7f7c
//NODECLASSCOLOR	4274754	Coordinate A	#641a73
//NODECLASSCOLOR	4272763	Coordinate A	#ae2ce4
//NODECLASSCOLOR	4450966	Coordinate A	#e49937
//NODECLASSCOLOR	3569833	Coordinate A	#2c315a
//NODECLASSCOLOR	2554599	Coordinate A	#0c65bc
//NODECLASSCOLOR	4277533	Coordinate A	#5e1b4c
//NODECLASSCOLOR	4455580	Coordinate A	#d25b54
//NODECLASSCOLOR	1814783	Coordinate A	#59766e
//NODECLASSCOLOR	4458761	Coordinate A	#96bd23
//NODECLASSCOLOR	4626711	Coordinate A	#79573b
//NODECLASSCOLOR	4457576	Coordinate A	#e0771f
//NODECLASSCOLOR	4625860	Coordinate A	#c95b21
//NODECLASSCOLOR	605119	Coordinate A	#921725
//NODECLASSCOLOR	4459960	Coordinate A	#af10d6
//NODECLASSCOLOR	3146530	Coordinate A	#10c53d
//NODECLASSCOLOR	1434091	Coordinate A	#e1c174
//NODECLASSCOLOR	1944371	Coordinate A	#6e65d1
//NODECLASSCOLOR	2817490	Coordinate A	#0e45be
//NODECLASSCOLOR	3594174	Coordinate A	#84bccf
//NODECLASSCOLOR	4840845	Coordinate A	#8dc2c3
//NODECLASSCOLOR	1942977	Coordinate A	#536f07
//NODECLASSCOLOR	4328471	Coordinate A	#b991c9
//NODECLASSCOLOR	4830541	Coordinate A	#41c149
//NODECLASSCOLOR	2730911	Coordinate A	#956970
//NODECLASSCOLOR	4154737	Coordinate A	#2c84df
//NODECLASSCOLOR	74333	Coordinate A	#c0e429
//NODECLASSCOLOR	99329	Coordinate A	#855884
//NODECLASSCOLOR	2729190	Coordinate A	#d55220
//NODECLASSCOLOR	4436978	Coordinate A	#286e11
//NODECLASSCOLOR	4439017	Coordinate A	#2823ae
//NODECLASSCOLOR	4329902	Coordinate A	#b52d8d
//NODECLASSCOLOR	988210	Coordinate A	#9e408a
//NODECLASSCOLOR	386260	Coordinate A	#5e5de1
//NODECLASSCOLOR	988648	Coordinate A	#b6bdc2
//NODECLASSCOLOR	987418	Coordinate A	#cec37e
//NODECLASSCOLOR	4298034	Coordinate A	#a96e67
//NODECLASSCOLOR	4271219	Coordinate A	#b6a574
//NODECLASSCOLOR	1816764	Coordinate A	#094653
//NODECLASSCOLOR	461793	Coordinate A	#0ce32b
//NODECLASSCOLOR	1428943	Coordinate A	#266bc0
//NODECLASSCOLOR	3580374	Coordinate A	#6e0713
//NODECLASSCOLOR	4832787	Coordinate A	#dc42e0
//NODECLASSCOLOR	4831455	Coordinate A	#d98f4d
//NODECLASSCOLOR	3474050	Coordinate A	#121c43
//NODECLASSCOLOR	4832090	Coordinate A	#89988b
//NODECLASSCOLOR	985732	Coordinate A	#7307e5
//NODECLASSCOLOR	146026	Coordinate A	#53163f
//NODECLASSCOLOR	4835875	Coordinate A	#9b2e8d
//NODECLASSCOLOR	4694928	Coordinate A	#aec341
//NODECLASSCOLOR	1955125	Coordinate A	#283a64
//NODECLASSCOLOR	4835124	Coordinate A	#432e93
//NODECLASSCOLOR	3727451	Coordinate A	#414d16
//NODECLASSCOLOR	4603853	Coordinate A	#62d8c0
//NODECLASSCOLOR	4898291	Coordinate A	#5eda60
//NODECLASSCOLOR	3726205	Coordinate A	#8d3bae
//NODECLASSCOLOR	3725861	Coordinate A	#168760
//NODECLASSCOLOR	4431502	Coordinate A	#1c6e74
//NODECLASSCOLOR	4580291	Coordinate A	#2e2633
//NODECLASSCOLOR	3724527	Coordinate A	#4e21ad
//NODECLASSCOLOR	8219	Coordinate A	#8e08a8
//NODECLASSCOLOR	1217389	Coordinate A	#96ce2d
//NODECLASSCOLOR	258202	Coordinate A	#221c6e
//NODECLASSCOLOR	4431793	Coordinate A	#d26d44
//NODECLASSCOLOR	3790753	Coordinate A	#6f5a7d
//NODECLASSCOLOR	2902710	Coordinate A	#8e433e
//NODECLASSCOLOR	1209015	Coordinate A	#60b6e0
//NODECLASSCOLOR	2904824	Coordinate A	#94599b
//NODECLASSCOLOR	1546827	Coordinate A	#2c0f65
//NODECLASSCOLOR	3998569	Coordinate A	#e452d7
//NODECLASSCOLOR	687209	Coordinate A	#4b442f
//NODECLASSCOLOR	3789956	Coordinate A	#69bac6
//NODECLASSCOLOR	4155740	Coordinate A	#e0cb43
//NODECLASSCOLOR	3689784	Coordinate A	#2b5b2d
//NODECLASSCOLOR	4604834	Coordinate A	#4be4ae
//NODECLASSCOLOR	4325250	Coordinate A	#a0262f
//NODECLASSCOLOR	3997288	Coordinate A	#864709
//NODECLASSCOLOR	4327360	Coordinate A	#dd3ed9
//NODECLASSCOLOR	72120	Coordinate A	#50d711
//NODECLASSCOLOR	4326332	Coordinate A	#8879a9
//NODECLASSCOLOR	1598817	Coordinate A	#072e25
//NODECLASSCOLOR	2809328	Coordinate A	#96cda3
//NODECLASSCOLOR	103878	Coordinate A	#1b8157
//NODECLASSCOLOR	255047	Coordinate A	#adc87d
//NODECLASSCOLOR	254691	Coordinate A	#0952d6
//NODECLASSCOLOR	1850483	Coordinate A	#060453
//NODECLASSCOLOR	251843	Coordinate A	#1ebac0
//NODECLASSCOLOR	2043564	Coordinate A	#6e2fa7
//NODECLASSCOLOR	3164935	Coordinate A	#df2b4f
//NODECLASSCOLOR	1594776	Coordinate A	#d27351
//NODECLASSCOLOR	2727583	Coordinate A	#d0b43f
//NODECLASSCOLOR	2564787	Coordinate A	#64e005
//NODECLASSCOLOR	1593591	Coordinate A	#8e9b93
//NODECLASSCOLOR	3982222	Coordinate A	#197776
//NODECLASSCOLOR	3054443	Coordinate A	#64671f
//NODECLASSCOLOR	3162967	Coordinate A	#d8776d
//NODECLASSCOLOR	4437596	Coordinate A	#015a99
//NODECLASSCOLOR	4590087	Coordinate A	#71a582
//NODECLASSCOLOR	98006	Coordinate A	#6ed6e4
//NODECLASSCOLOR	2947326	Coordinate A	#222f4d
//NODECLASSCOLOR	97022	Coordinate A	#0f7700
//NODECLASSCOLOR	4465904	Coordinate A	#54391c
//NODECLASSCOLOR	4436708	Coordinate A	#226cdf
//NODECLASSCOLOR	4468619	Coordinate A	#6f0067
//NODECLASSCOLOR	4434333	Coordinate A	#63e552
//NODECLASSCOLOR	2946906	Coordinate A	#a0b48c
//NODECLASSCOLOR	1215683	Coordinate A	#2c491f
//NODECLASSCOLOR	7072	Coordinate A	#8cda01
//NODECLASSCOLOR	681029	Coordinate A	#2e3d4e
//NODECLASSCOLOR	4429525	Coordinate A	#4b39a3
//NODECLASSCOLOR	6167	Coordinate A	#7fae8a
//NODECLASSCOLOR	2725979	Coordinate A	#1641bc
//NODECLASSCOLOR	105506	Coordinate A	#b08b56
//NODECLASSCOLOR	27941	Coordinate A	#2c5539
//NODECLASSCOLOR	34548	Coordinate A	#c2e329
//NODECLASSCOLOR	150718	Coordinate A	#0fc81d
//NODECLASSCOLOR	153164	Coordinate A	#dfa593
//NODECLASSCOLOR	158170	Coordinate A	#de6616
//NODECLASSCOLOR	210797	Coordinate A	#14257e
//NODECLASSCOLOR	322973	Coordinate A	#a4d689
//NODECLASSCOLOR	78446	Coordinate A	#2a6d18
//NODECLASSCOLOR	4602963	Coordinate A	#ce3e1d
//NODECLASSCOLOR	4601921	Coordinate A	#6b679b
//NODECLASSCOLOR	4601118	Coordinate A	#177248
//NODECLASSCOLOR	3981261	Coordinate A	#517d8c
//NODECLASSCOLOR	3913252	Coordinate A	#de9d78
//NODECLASSCOLOR	4440323	Coordinate A	#4d181d
//NODECLASSCOLOR	106402	Coordinate A	#5f203b
//NODECLASSCOLOR	1695855	Coordinate A	#a6d7b4
//NODECLASSCOLOR	4776711	Coordinate A	#9435a6
//NODECLASSCOLOR	4335203	Coordinate A	#09cd6a
//NODECLASSCOLOR	3723317	Coordinate A	#a39845
//NODECLASSCOLOR	481976	Coordinate A	#89c58e
//NODECLASSCOLOR	3722886	Coordinate A	#4b0f6d
//NODECLASSCOLOR	77150	Coordinate A	#5a4d83
//NODECLASSCOLOR	79329	Coordinate A	#56b9a6
//NODECLASSCOLOR	132441	Coordinate A	#701587
//NODECLASSCOLOR	252748	Coordinate A	#21a94c
//NODECLASSCOLOR	79906	Coordinate A	#6949a2
//NODECLASSCOLOR	486463	Coordinate A	#11570a
//NODECLASSCOLOR	255883	Coordinate A	#920ebe
//NODECLASSCOLOR	80316	Coordinate A	#b52965
//NODECLASSCOLOR	2808459	Coordinate A	#9d48b5
//NODECLASSCOLOR	3908676	Coordinate A	#9b5e3a
//NODECLASSCOLOR	1399030	Coordinate A	#c0de6b
//NODECLASSCOLOR	1477573	Coordinate A	#633ad6
//NODECLASSCOLOR	1035526	Coordinate A	#e322e1
//NODECLASSCOLOR	1444468	Coordinate A	#32355e
//NODECLASSCOLOR	1016402	Coordinate A	#b331b4
//NODECLASSCOLOR	1017741	Coordinate A	#218d3d
//NODECLASSCOLOR	1057854	Coordinate A	#507cd9
//NODECLASSCOLOR	1140938	Coordinate A	#b48ad0
//NODECLASSCOLOR	1046253	Coordinate A	#3f1f8a
//NODECLASSCOLOR	1056642	Coordinate A	#018514
//NODECLASSCOLOR	777364	Coordinate A	#86528a
//NODECLASSCOLOR	1045366	Coordinate A	#5651db
//NODECLASSCOLOR	961652	Coordinate A	#35b170
//NODECLASSCOLOR	960534	Coordinate A	#6d68b7
//NODECLASSCOLOR	958170	Coordinate A	#ac5112
//NODECLASSCOLOR	937388	Coordinate A	#6e82df
//NODECLASSCOLOR	912554	Coordinate A	#814e72
//NODECLASSCOLOR	912865	Coordinate A	#b5390a
//NODECLASSCOLOR	911260	Coordinate A	#c8120e
//NODECLASSCOLOR	666254	Coordinate A	#c676e3
//NODECLASSCOLOR	712591	Coordinate A	#8d367b
//NODECLASSCOLOR	713319	Coordinate A	#7dcc0e
//NODECLASSCOLOR	637978	Coordinate A	#8c07b2
//NODECLASSCOLOR	638958	Coordinate A	#6994bc
//NODECLASSCOLOR	655641	Coordinate A	#3650cc
//NODECLASSCOLOR	656338	Coordinate A	#b3c011
//NODECLASSCOLOR	545009	Coordinate A	#9129b9
//NODECLASSCOLOR	580800	Coordinate A	#c44844
//NODECLASSCOLOR	438413	Coordinate A	#d1c71e
//NODECLASSCOLOR	427658	Coordinate A	#a321a8
//NODECLASSCOLOR	428581	Coordinate A	#aca8c0
//NODECLASSCOLOR	262642	Coordinate A	#213eb5
//NODECLASSCOLOR	2374040	Coordinate A	#795fe4
//NODECLASSCOLOR	2416679	Coordinate A	#c82f3d
//NODECLASSCOLOR	2362747	Coordinate A	#8f01b2
//NODECLASSCOLOR	2492230	Coordinate A	#904c76
//NODECLASSCOLOR	2656059	Coordinate A	#3c009a
//NODECLASSCOLOR	2655224	Coordinate A	#6d7157
//NODECLASSCOLOR	2283815	Coordinate A	#b3e11e
//NODECLASSCOLOR	2284813	Coordinate A	#8d1174
//NODECLASSCOLOR	2620341	Coordinate A	#2361b5
//NODECLASSCOLOR	2619514	Coordinate A	#8d9cc2
//NODECLASSCOLOR	2661537	Coordinate A	#be3c18
//NODECLASSCOLOR	2661084	Coordinate A	#89aa80
//NODECLASSCOLOR	2177637	Coordinate A	#0d6d87
//NODECLASSCOLOR	2122146	Coordinate A	#e0b404
//NODECLASSCOLOR	2042604	Coordinate A	#15dc9d
//NODECLASSCOLOR	2550391	Coordinate A	#0d0251
//NODECLASSCOLOR	1996006	Coordinate A	#c63c03
//NODECLASSCOLOR	1997389	Coordinate A	#6b84b6
//NODECLASSCOLOR	2177290	Coordinate A	#536a6a
//NODECLASSCOLOR	2240761	Coordinate A	#46a693
//NODECLASSCOLOR	1852122	Coordinate A	#7edabd
//NODECLASSCOLOR	1659882	Coordinate A	#632dd0
//NODECLASSCOLOR	1794725	Coordinate A	#715c7c
//NODECLASSCOLOR	1794055	Coordinate A	#27c886
//NODECLASSCOLOR	1545126	Coordinate A	#60529b
//NODECLASSCOLOR	1590586	Coordinate A	#388701
//NODECLASSCOLOR	1782512	Coordinate A	#516911
//NODECLASSCOLOR	1536667	Coordinate A	#832f91
//NODECLASSCOLOR	1445056	Coordinate A	#8e9d08
//NODECLASSCOLOR	1475927	Coordinate A	#82c894
//NODECLASSCOLOR	1301565	Coordinate A	#bc8d23
//NODECLASSCOLOR	1303679	Coordinate A	#69973a
//NODECLASSCOLOR	3607268	Coordinate A	#05b5ad
//NODECLASSCOLOR	3885500	Coordinate A	#2a3768
//NODECLASSCOLOR	3585058	Coordinate A	#9f383d
//NODECLASSCOLOR	3582617	Coordinate A	#c23ecb
//NODECLASSCOLOR	3659161	Coordinate A	#add40e
//NODECLASSCOLOR	3586304	Coordinate A	#c148c2
//NODECLASSCOLOR	3678135	Coordinate A	#66283c
//NODECLASSCOLOR	3675025	Coordinate A	#b37ad4
//NODECLASSCOLOR	3786830	Coordinate A	#997131
//NODECLASSCOLOR	4238570	Coordinate A	#ddb56d
//NODECLASSCOLOR	3854948	Coordinate A	#918517
//NODECLASSCOLOR	3787399	Coordinate A	#a3144e
//NODECLASSCOLOR	3849060	Coordinate A	#29cf67
//NODECLASSCOLOR	3854565	Coordinate A	#9f6a6d
//NODECLASSCOLOR	3885918	Coordinate A	#de316b
//NODECLASSCOLOR	3848583	Coordinate A	#e4063b
//NODECLASSCOLOR	3936293	Coordinate A	#a26c42
//NODECLASSCOLOR	3951478	Coordinate A	#7b24af
//NODECLASSCOLOR	4027449	Coordinate A	#cfd156
//NODECLASSCOLOR	4026898	Coordinate A	#b66665
//NODECLASSCOLOR	4056754	Coordinate A	#838331
//NODECLASSCOLOR	4055900	Coordinate A	#d914c1
//NODECLASSCOLOR	4091425	Coordinate A	#b61ec5
//NODECLASSCOLOR	4173253	Coordinate A	#8e1c6c
//NODECLASSCOLOR	4791708	Coordinate A	#823f44
//NODECLASSCOLOR	4661047	Coordinate A	#d24d41
//NODECLASSCOLOR	4677189	Coordinate A	#9960e3
//NODECLASSCOLOR	4389884	Coordinate A	#a8c29c
//NODECLASSCOLOR	4389300	Coordinate A	#96d810
//NODECLASSCOLOR	4415754	Coordinate A	#dc998b
//NODECLASSCOLOR	3911593	Coordinate A	#826d7c
//NODECLASSCOLOR	3935822	Coordinate A	#70cd9f
//NODECLASSCOLOR	3138995	Coordinate A	#af6162
//NODECLASSCOLOR	3086604	Coordinate A	#4b629f
//NODECLASSCOLOR	3076665	Coordinate A	#580389
//NODECLASSCOLOR	2877674	Coordinate A	#bca96b
//NODECLASSCOLOR	2763838	Coordinate A	#2fdc23
//NODECLASSCOLOR	2756215	Coordinate A	#201120
//NODECLASSCOLOR	2757000	Coordinate A	#849876
//NODECLASSCOLOR	3076265	Coordinate A	#883406
//NODECLASSCOLOR	3510609	Coordinate A	#a240d0
//NODECLASSCOLOR	3506339	Coordinate A	#980c02
//NODECLASSCOLOR	3552472	Coordinate A	#e00e04
//NODECLASSCOLOR	3552269	Coordinate A	#65cf7b
//NODECLASSCOLOR	2876917	Coordinate A	#cade0d
//NODECLASSCOLOR	3454900	Coordinate A	#d57512
//NODECLASSCOLOR	3565014	Coordinate A	#9c5b89
//NODECLASSCOLOR	3564370	Coordinate A	#c47495
//NODECLASSCOLOR	3453914	Coordinate A	#71801b
//NODECLASSCOLOR	3433814	Coordinate A	#284447
//NODECLASSCOLOR	3359156	Coordinate A	#01d827
//NODECLASSCOLOR	3358484	Coordinate A	#07ae93
//NODECLASSCOLOR	3298323	Coordinate A	#de9d7a
//NODECLASSCOLOR	3211050	Coordinate A	#918b35
//NODECLASSCOLOR	3397592	Coordinate A	#b658a8
//NODECLASSCOLOR	3160983	Coordinate A	#961eab
//NODECLASSCOLOR	3644068	Coordinate A	#1b7543
//NODECLASSCOLOR	3650141	Coordinate A	#0393dc
//NODECLASSCOLOR	3678559	Coordinate A	#c70582
//NODECLASSCOLOR	3643609	Coordinate A	#50d4bb
//NODECLASSCOLOR	3712839	Coordinate A	#1566e1
//NODECLASSCOLOR	3734046	Coordinate A	#367c17
//NODECLASSCOLOR	3650584	Coordinate A	#99c78a
//NODECLASSCOLOR	3681274	Coordinate A	#46a72d
//NODECLASSCOLOR	4763716	Coordinate A	#6c3e75
//NODECLASSCOLOR	4763568	Coordinate A	#bfd30c
//NODECLASSCOLOR	4678892	Coordinate A	#117330
//NODECLASSCOLOR	4800250	Coordinate A	#bbd951
//NODECLASSCOLOR	4504587	Coordinate A	#c56172
//NODECLASSCOLOR	4529497	Coordinate A	#16ac4d
//NODECLASSCOLOR	4530365	Coordinate A	#71bc56
//NODECLASSCOLOR	4560930	Coordinate A	#815615
//NODECLASSCOLOR	4854310	Coordinate A	#944b31
//NODECLASSCOLOR	4857261	Coordinate A	#37360d
//NODECLASSCOLOR	4908182	Coordinate A	#443f1f
//NODECLASSCOLOR	4972271	Coordinate A	#420a78
//NODECLASSCOLOR	4979320	Coordinate A	#816439
//NODECLASSCOLOR	5007328	Coordinate A	#526cc8
//NODECLASSCOLOR	5008768	Coordinate A	#16d0b5
//NODECLASSCOLOR	No Class	Coordinate B	#000090
//NODECLASSCOLOR	4340607	Coordinate B	#259fe2
//NODECLASSCOLOR	771283	Coordinate B	#98e5bc
//NODECLASSCOLOR	66728	Coordinate B	#978745
//NODECLASSCOLOR	4341329	Coordinate B	#354faf
//NODECLASSCOLOR	770092	Coordinate B	#b14113
//NODECLASSCOLOR	66982	Coordinate B	#1c5d7e
//NODECLASSCOLOR	2287834	Coordinate B	#076f02
//NODECLASSCOLOR	773359	Coordinate B	#6e908b
//NODECLASSCOLOR	4342498	Coordinate B	#660e40
//NODECLASSCOLOR	67548	Coordinate B	#d5b783
//NODECLASSCOLOR	772304	Coordinate B	#653990
//NODECLASSCOLOR	4343310	Coordinate B	#035796
//NODECLASSCOLOR	64642	Coordinate B	#7412bd
//NODECLASSCOLOR	4967392	Coordinate B	#379c78
//NODECLASSCOLOR	65515	Coordinate B	#a22f43
//NODECLASSCOLOR	1860054	Coordinate B	#2a2f67
//NODECLASSCOLOR	1858349	Coordinate B	#967c24
//NODECLASSCOLOR	3034200	Coordinate B	#71d752
//NODECLASSCOLOR	4339549	Coordinate B	#197e4b
//NODECLASSCOLOR	2795567	Coordinate B	#05e293
//NODECLASSCOLOR	4425461	Coordinate B	#554404
//NODECLASSCOLOR	1156932	Coordinate B	#cc2222
//NODECLASSCOLOR	4245092	Coordinate B	#3eb91b
//NODECLASSCOLOR	4245939	Coordinate B	#033a35
//NODECLASSCOLOR	3926983	Coordinate B	#5ab07a
//NODECLASSCOLOR	3035045	Coordinate B	#063518
//NODECLASSCOLOR	2283818	Coordinate B	#e31734
//NODECLASSCOLOR	2607501	Coordinate B	#4f505d
//NODECLASSCOLOR	3036007	Coordinate B	#7e3874
//NODECLASSCOLOR	3030489	Coordinate B	#4991ca
//NODECLASSCOLOR	1675283	Coordinate B	#6bce27
//NODECLASSCOLOR	3929471	Coordinate B	#874d17
//NODECLASSCOLOR	4669485	Coordinate B	#51719d
//NODECLASSCOLOR	4428645	Coordinate B	#904466
//NODECLASSCOLOR	2746218	Coordinate B	#28a890
//NODECLASSCOLOR	2537815	Coordinate B	#0222b3
//NODECLASSCOLOR	3395431	Coordinate B	#5be37b
//NODECLASSCOLOR	2746901	Coordinate B	#3fd3b3
//NODECLASSCOLOR	2533221	Coordinate B	#48b183
//NODECLASSCOLOR	333845	Coordinate B	#e1a59c
//NODECLASSCOLOR	2538194	Coordinate B	#c7b106
//NODECLASSCOLOR	3930468	Coordinate B	#88734e
//NODECLASSCOLOR	1456886	Coordinate B	#2a16bc
//NODECLASSCOLOR	2794379	Coordinate B	#894c2a
//NODECLASSCOLOR	4974783	Coordinate B	#5ae3d3
//NODECLASSCOLOR	3298269	Coordinate B	#31a336
//NODECLASSCOLOR	333436	Coordinate B	#874702
//NODECLASSCOLOR	2793615	Coordinate B	#2ccf65
//NODECLASSCOLOR	3401934	Coordinate B	#240bda
//NODECLASSCOLOR	3785835	Coordinate B	#ceb23b
//NODECLASSCOLOR	1861083	Coordinate B	#550453
//NODECLASSCOLOR	3786274	Coordinate B	#8ea442
//NODECLASSCOLOR	3789303	Coordinate B	#8cd66a
//NODECLASSCOLOR	2790618	Coordinate B	#3ad179
//NODECLASSCOLOR	2792143	Coordinate B	#2d90b5
//NODECLASSCOLOR	3788842	Coordinate B	#5a0099
//NODECLASSCOLOR	4979201	Coordinate B	#656be0
//NODECLASSCOLOR	3786815	Coordinate B	#ddb4a2
//NODECLASSCOLOR	2793844	Coordinate B	#bf8565
//NODECLASSCOLOR	3788155	Coordinate B	#9ede67
//NODECLASSCOLOR	2225349	Coordinate B	#de398d
//NODECLASSCOLOR	755655	Coordinate B	#d9a1a5
//NODECLASSCOLOR	2788538	Coordinate B	#471e17
//NODECLASSCOLOR	2789962	Coordinate B	#a7a12b
//NODECLASSCOLOR	3788477	Coordinate B	#2a8e22
//NODECLASSCOLOR	1546444	Coordinate B	#dc2d1c
//NODECLASSCOLOR	1940084	Coordinate B	#57e088
//NODECLASSCOLOR	1546768	Coordinate B	#2150b4
//NODECLASSCOLOR	2298919	Coordinate B	#7b4842
//NODECLASSCOLOR	1942980	Coordinate B	#a38200
//NODECLASSCOLOR	1389497	Coordinate B	#986c45
//NODECLASSCOLOR	1693410	Coordinate B	#ab2936
//NODECLASSCOLOR	1691641	Coordinate B	#07da93
//NODECLASSCOLOR	424425	Coordinate B	#700649
//NODECLASSCOLOR	1792835	Coordinate B	#77a950
//NODECLASSCOLOR	1941037	Coordinate B	#ba28d9
//NODECLASSCOLOR	1941784	Coordinate B	#cf2027
//NODECLASSCOLOR	1691994	Coordinate B	#a1c17d
//NODECLASSCOLOR	4357554	Coordinate B	#795c85
//NODECLASSCOLOR	20462	Coordinate B	#3f94d3
//NODECLASSCOLOR	1791837	Coordinate B	#c1408a
//NODECLASSCOLOR	12072	Coordinate B	#2fcd42
//NODECLASSCOLOR	3789536	Coordinate B	#db0532
//NODECLASSCOLOR	3289260	Coordinate B	#7566b0
//NODECLASSCOLOR	41592	Coordinate B	#e07cde
//NODECLASSCOLOR	1793929	Coordinate B	#817bbf
//NODECLASSCOLOR	2737241	Coordinate B	#631d26
//NODECLASSCOLOR	4905901	Coordinate B	#17a30a
//NODECLASSCOLOR	493400	Coordinate B	#299e80
//NODECLASSCOLOR	10813	Coordinate B	#3cb439
//NODECLASSCOLOR	2784310	Coordinate B	#34856f
//NODECLASSCOLOR	14889	Coordinate B	#d522ad
//NODECLASSCOLOR	3789952	Coordinate B	#296130
//NODECLASSCOLOR	1790606	Coordinate B	#6945b7
//NODECLASSCOLOR	2187153	Coordinate B	#beda84
//NODECLASSCOLOR	44659	Coordinate B	#2b4c34
//NODECLASSCOLOR	432971	Coordinate B	#aab54b
//NODECLASSCOLOR	1691242	Coordinate B	#ac8b3b
//NODECLASSCOLOR	14254	Coordinate B	#7ea7d6
//NODECLASSCOLOR	2963634	Coordinate B	#d63c86
//NODECLASSCOLOR	444	Coordinate B	#8c62d9
//NODECLASSCOLOR	2785298	Coordinate B	#5c7b35
//NODECLASSCOLOR	4476586	Coordinate B	#53363b
//NODECLASSCOLOR	4257015	Coordinate B	#a9e361
//NODECLASSCOLOR	23715	Coordinate B	#5e8013
//NODECLASSCOLOR	2965613	Coordinate B	#ae1e78
//NODECLASSCOLOR	1826	Coordinate B	#287a29
//NODECLASSCOLOR	2014715	Coordinate B	#40b88f
//NODECLASSCOLOR	2016292	Coordinate B	#deb080
//NODECLASSCOLOR	2012782	Coordinate B	#df2334
//NODECLASSCOLOR	426059	Coordinate B	#ab954d
//NODECLASSCOLOR	2308463	Coordinate B	#619b2f
//NODECLASSCOLOR	2760169	Coordinate B	#12ae35
//NODECLASSCOLOR	1398008	Coordinate B	#dee5a0
//NODECLASSCOLOR	44983	Coordinate B	#2c83a4
//NODECLASSCOLOR	4005305	Coordinate B	#603c9e
//NODECLASSCOLOR	22917	Coordinate B	#9add93
//NODECLASSCOLOR	4257875	Coordinate B	#27957e
//NODECLASSCOLOR	4004331	Coordinate B	#d5d9ab
//NODECLASSCOLOR	76598	Coordinate B	#ab1689
//NODECLASSCOLOR	58282	Coordinate B	#078c6f
//NODECLASSCOLOR	4007965	Coordinate B	#3a2e39
//NODECLASSCOLOR	431228	Coordinate B	#1db1c6
//NODECLASSCOLOR	46939	Coordinate B	#c4e262
//NODECLASSCOLOR	47658	Coordinate B	#1c145e
//NODECLASSCOLOR	4259136	Coordinate B	#193488
//NODECLASSCOLOR	516448	Coordinate B	#203644
//NODECLASSCOLOR	2309245	Coordinate B	#aeccdd
//NODECLASSCOLOR	2759759	Coordinate B	#823e5b
//NODECLASSCOLOR	69338	Coordinate B	#4de0a8
//NODECLASSCOLOR	70717	Coordinate B	#b79a9d
//NODECLASSCOLOR	71552	Coordinate B	#82bb2d
//NODECLASSCOLOR	75951	Coordinate B	#9486cd
//NODECLASSCOLOR	2366326	Coordinate B	#087ac5
//NODECLASSCOLOR	2005304	Coordinate B	#3b0c12
//NODECLASSCOLOR	64153	Coordinate B	#2dca53
//NODECLASSCOLOR	69821	Coordinate B	#a95a77
//NODECLASSCOLOR	2761132	Coordinate B	#5fdd44
//NODECLASSCOLOR	65853	Coordinate B	#9f8879
//NODECLASSCOLOR	2760938	Coordinate B	#61d7a1
//NODECLASSCOLOR	2758421	Coordinate B	#9d90dc
//NODECLASSCOLOR	3864484	Coordinate B	#2c8642
//NODECLASSCOLOR	517900	Coordinate B	#bf2dc3
//NODECLASSCOLOR	3867057	Coordinate B	#c5032a
//NODECLASSCOLOR	3492675	Coordinate B	#b260ca
//NODECLASSCOLOR	2759200	Coordinate B	#1200d8
//NODECLASSCOLOR	2307519	Coordinate B	#5bd643
//NODECLASSCOLOR	301125	Coordinate B	#188a01
//NODECLASSCOLOR	2007367	Coordinate B	#2c6f41
//NODECLASSCOLOR	4649993	Coordinate B	#7fce5e
//NODECLASSCOLOR	2675105	Coordinate B	#311793
//NODECLASSCOLOR	4645064	Coordinate B	#aace9a
//NODECLASSCOLOR	2625805	Coordinate B	#10b746
//NODECLASSCOLOR	2009817	Coordinate B	#e0d949
//NODECLASSCOLOR	2761464	Coordinate B	#0a6c11
//NODECLASSCOLOR	2002609	Coordinate B	#78699f
//NODECLASSCOLOR	2626986	Coordinate B	#8c8a12
//NODECLASSCOLOR	3865506	Coordinate B	#a42720
//NODECLASSCOLOR	2306743	Coordinate B	#db65e5
//NODECLASSCOLOR	1784061	Coordinate B	#41633d
//NODECLASSCOLOR	1911061	Coordinate B	#41a175
//NODECLASSCOLOR	2762837	Coordinate B	#5079c7
//NODECLASSCOLOR	4646723	Coordinate B	#db3064
//NODECLASSCOLOR	33943	Coordinate B	#892b2f
//NODECLASSCOLOR	3131079	Coordinate B	#5667c5
//NODECLASSCOLOR	531739	Coordinate B	#bdd4dc
//NODECLASSCOLOR	52493	Coordinate B	#0ab19c
//NODECLASSCOLOR	4651013	Coordinate B	#bf2e61
//NODECLASSCOLOR	3329764	Coordinate B	#a9d43c
//NODECLASSCOLOR	2003221	Coordinate B	#b6cad1
//NODECLASSCOLOR	4648830	Coordinate B	#60973f
//NODECLASSCOLOR	2003973	Coordinate B	#837bd9
//NODECLASSCOLOR	4647832	Coordinate B	#777824
//NODECLASSCOLOR	50176	Coordinate B	#101ca5
//NODECLASSCOLOR	51049	Coordinate B	#085870
//NODECLASSCOLOR	1056081	Coordinate B	#5f397c
//NODECLASSCOLOR	50798	Coordinate B	#500236
//NODECLASSCOLOR	27944	Coordinate B	#945baa
//NODECLASSCOLOR	49418	Coordinate B	#a6c3a7
//NODECLASSCOLOR	60929	Coordinate B	#354ebd
//NODECLASSCOLOR	2773774	Coordinate B	#c1c79c
//NODECLASSCOLOR	26292	Coordinate B	#4de256
//NODECLASSCOLOR	3118811	Coordinate B	#8b2464
//NODECLASSCOLOR	30012	Coordinate B	#12b862
//NODECLASSCOLOR	302629	Coordinate B	#7cd406
//NODECLASSCOLOR	1898342	Coordinate B	#0a5a02
//NODECLASSCOLOR	25730	Coordinate B	#0a7a46
//NODECLASSCOLOR	4652679	Coordinate B	#ad5e14
//NODECLASSCOLOR	1037378	Coordinate B	#a99514
//NODECLASSCOLOR	4871881	Coordinate B	#958480
//NODECLASSCOLOR	32783	Coordinate B	#2806e2
//NODECLASSCOLOR	2673628	Coordinate B	#4e0971
//NODECLASSCOLOR	2840032	Coordinate B	#1ec602
//NODECLASSCOLOR	2751945	Coordinate B	#dcde82
//NODECLASSCOLOR	3120489	Coordinate B	#614960
//NODECLASSCOLOR	1133170	Coordinate B	#051502
//NODECLASSCOLOR	52071	Coordinate B	#2e9c39
//NODECLASSCOLOR	1301604	Coordinate B	#530f49
//NODECLASSCOLOR	56180	Coordinate B	#166334
//NODECLASSCOLOR	438416	Coordinate B	#4b9432
//NODECLASSCOLOR	2773257	Coordinate B	#1c1824
//NODECLASSCOLOR	513451	Coordinate B	#5edbdb
//NODECLASSCOLOR	1522760	Coordinate B	#b857b8
//NODECLASSCOLOR	60093	Coordinate B	#8c532e
//NODECLASSCOLOR	4248169	Coordinate B	#b24ec9
//NODECLASSCOLOR	4955339	Coordinate B	#9e75d8
//NODECLASSCOLOR	4249393	Coordinate B	#3abd6d
//NODECLASSCOLOR	4246736	Coordinate B	#2cd978
//NODECLASSCOLOR	715496	Coordinate B	#66673a
//NODECLASSCOLOR	1521177	Coordinate B	#2bd131
//NODECLASSCOLOR	1520332	Coordinate B	#035a70
//NODECLASSCOLOR	3498571	Coordinate B	#df6bb1
//NODECLASSCOLOR	57377	Coordinate B	#da1fd2
//NODECLASSCOLOR	2842645	Coordinate B	#5bb817
//NODECLASSCOLOR	2774090	Coordinate B	#21235d
//NODECLASSCOLOR	622223	Coordinate B	#1c3114
//NODECLASSCOLOR	2841096	Coordinate B	#d24b1e
//NODECLASSCOLOR	3874839	Coordinate B	#a22157
//NODECLASSCOLOR	2774822	Coordinate B	#0e500f
//NODECLASSCOLOR	1517379	Coordinate B	#87ce96
//NODECLASSCOLOR	621282	Coordinate B	#7110a0
//NODECLASSCOLOR	3119551	Coordinate B	#823785
//NODECLASSCOLOR	1516253	Coordinate B	#1bd383
//NODECLASSCOLOR	4637485	Coordinate B	#2b738e
//NODECLASSCOLOR	3496986	Coordinate B	#d9336b
//NODECLASSCOLOR	4637981	Coordinate B	#c96a6b
//NODECLASSCOLOR	4636169	Coordinate B	#ad171a
//NODECLASSCOLOR	4636056	Coordinate B	#61cb66
//NODECLASSCOLOR	4255192	Coordinate B	#a09ec4
//NODECLASSCOLOR	434154	Coordinate B	#c2dd15
//NODECLASSCOLOR	1917449	Coordinate B	#b46eba
//NODECLASSCOLOR	36613	Coordinate B	#b80a5b
//NODECLASSCOLOR	63453	Coordinate B	#8a5f78
//NODECLASSCOLOR	774735	Coordinate B	#02a27c
//NODECLASSCOLOR	622678	Coordinate B	#45cb2e
//NODECLASSCOLOR	623495	Coordinate B	#4b320d
//NODECLASSCOLOR	435197	Coordinate B	#a88f03
//NODECLASSCOLOR	3504761	Coordinate B	#084b45
//NODECLASSCOLOR	2159855	Coordinate B	#54ab69
//NODECLASSCOLOR	4233237	Coordinate B	#2d797e
//NODECLASSCOLOR	2834824	Coordinate B	#a3db18
//NODECLASSCOLOR	1971313	Coordinate B	#5862da
//NODECLASSCOLOR	1814786	Coordinate B	#686a1d
//NODECLASSCOLOR	2837014	Coordinate B	#527395
//NODECLASSCOLOR	4631633	Coordinate B	#e4e37c
//NODECLASSCOLOR	4281819	Coordinate B	#1c0639
//NODECLASSCOLOR	3572840	Coordinate B	#86b903
//NODECLASSCOLOR	1971978	Coordinate B	#578bd9
//NODECLASSCOLOR	2838920	Coordinate B	#9bab83
//NODECLASSCOLOR	164505	Coordinate B	#1b4851
//NODECLASSCOLOR	2837913	Coordinate B	#bf0790
//NODECLASSCOLOR	3493218	Coordinate B	#6b1d5d
//NODECLASSCOLOR	877963	Coordinate B	#824366
//NODECLASSCOLOR	3498152	Coordinate B	#0f6de2
//NODECLASSCOLOR	1925189	Coordinate B	#90b729
//NODECLASSCOLOR	514859	Coordinate B	#cb5261
//NODECLASSCOLOR	1970294	Coordinate B	#c120b8
//NODECLASSCOLOR	4634713	Coordinate B	#29125b
//NODECLASSCOLOR	4925045	Coordinate B	#826c6c
//NODECLASSCOLOR	4707570	Coordinate B	#89042c
//NODECLASSCOLOR	1663705	Coordinate B	#921c7a
//NODECLASSCOLOR	4563429	Coordinate B	#b5a56b
//NODECLASSCOLOR	3716041	Coordinate B	#515422
//NODECLASSCOLOR	3844011	Coordinate B	#85cbbc
//NODECLASSCOLOR	1668162	Coordinate B	#c99979
//NODECLASSCOLOR	4532021	Coordinate B	#c84834
//NODECLASSCOLOR	3812352	Coordinate B	#52aa45
//NODECLASSCOLOR	821191	Coordinate B	#c07792
//NODECLASSCOLOR	822561	Coordinate B	#3806a3
//NODECLASSCOLOR	1671021	Coordinate B	#76bfae
//NODECLASSCOLOR	3822999	Coordinate B	#b568dc
//NODECLASSCOLOR	4232591	Coordinate B	#e281af
//NODECLASSCOLOR	4455313	Coordinate B	#87009d
//NODECLASSCOLOR	2118981	Coordinate B	#d22275
//NODECLASSCOLOR	1813585	Coordinate B	#da5788
//NODECLASSCOLOR	4639417	Coordinate B	#dedf30
//NODECLASSCOLOR	3779497	Coordinate B	#ad437e
//NODECLASSCOLOR	4630656	Coordinate B	#532caa
//NODECLASSCOLOR	3779937	Coordinate B	#2c731d
//NODECLASSCOLOR	42524	Coordinate B	#5d75e3
//NODECLASSCOLOR	62052	Coordinate B	#81865c
//NODECLASSCOLOR	775967	Coordinate B	#e1c59c
//NODECLASSCOLOR	3777671	Coordinate B	#7f8b50
//NODECLASSCOLOR	3121787	Coordinate B	#500b0c
//NODECLASSCOLOR	3716450	Coordinate B	#991342
//NODECLASSCOLOR	329075	Coordinate B	#88b287
//NODECLASSCOLOR	41289	Coordinate B	#69a3b6
//NODECLASSCOLOR	4562269	Coordinate B	#9bd742
//NODECLASSCOLOR	1663006	Coordinate B	#9095a4
//NODECLASSCOLOR	465944	Coordinate B	#a1c0a4
//NODECLASSCOLOR	4721104	Coordinate B	#7d865e
//NODECLASSCOLOR	3590041	Coordinate B	#2ba746
//NODECLASSCOLOR	1573996	Coordinate B	#7d1196
//NODECLASSCOLOR	3000639	Coordinate B	#b86188
//NODECLASSCOLOR	1577036	Coordinate B	#814c23
//NODECLASSCOLOR	3626341	Coordinate B	#0acb0d
//NODECLASSCOLOR	4617726	Coordinate B	#8ae2d4
//NODECLASSCOLOR	3897313	Coordinate B	#748869
//NODECLASSCOLOR	3896691	Coordinate B	#6e970f
//NODECLASSCOLOR	3791435	Coordinate B	#c91168
//NODECLASSCOLOR	3792287	Coordinate B	#4cde63
//NODECLASSCOLOR	3792633	Coordinate B	#275d66
//NODECLASSCOLOR	3793295	Coordinate B	#c36189
//NODECLASSCOLOR	3997275	Coordinate B	#27289e
//NODECLASSCOLOR	4277237	Coordinate B	#5c702e
//NODECLASSCOLOR	4274607	Coordinate B	#01c9c0
//NODECLASSCOLOR	4451808	Coordinate B	#5e6b17
//NODECLASSCOLOR	3570663	Coordinate B	#3d1a57
//NODECLASSCOLOR	2554832	Coordinate B	#068b7c
//NODECLASSCOLOR	4279314	Coordinate B	#a58b65
//NODECLASSCOLOR	4457256	Coordinate B	#485cbb
//NODECLASSCOLOR	1815859	Coordinate B	#9794b4
//NODECLASSCOLOR	4459909	Coordinate B	#a8e505
//NODECLASSCOLOR	4627031	Coordinate B	#818369
//NODECLASSCOLOR	4458739	Coordinate B	#8ee1c1
//NODECLASSCOLOR	4626711	Coordinate B	#add030
//NODECLASSCOLOR	605610	Coordinate B	#35c567
//NODECLASSCOLOR	4460625	Coordinate B	#257b3b
//NODECLASSCOLOR	3147228	Coordinate B	#e391cb
//NODECLASSCOLOR	1435296	Coordinate B	#734bc5
//NODECLASSCOLOR	1946239	Coordinate B	#3c07b1
//NODECLASSCOLOR	2818446	Coordinate B	#078997
//NODECLASSCOLOR	3594596	Coordinate B	#014067
//NODECLASSCOLOR	4841513	Coordinate B	#8f3164
//NODECLASSCOLOR	1944374	Coordinate B	#a29983
//NODECLASSCOLOR	4329814	Coordinate B	#d021db
//NODECLASSCOLOR	4831458	Coordinate B	#a40544
//NODECLASSCOLOR	2731336	Coordinate B	#2891e3
//NODECLASSCOLOR	4155720	Coordinate B	#8449d8
//NODECLASSCOLOR	74581	Coordinate B	#7c4433
//NODECLASSCOLOR	100942	Coordinate B	#8769c1
//NODECLASSCOLOR	2730257	Coordinate B	#1e7423
//NODECLASSCOLOR	4437475	Coordinate B	#995c17
//NODECLASSCOLOR	4439658	Coordinate B	#579365
//NODECLASSCOLOR	4331272	Coordinate B	#0ae037
//NODECLASSCOLOR	988641	Coordinate B	#83ae9d
//NODECLASSCOLOR	387570	Coordinate B	#d96328
//NODECLASSCOLOR	989148	Coordinate B	#0edd52
//NODECLASSCOLOR	988206	Coordinate B	#13d1e3
//NODECLASSCOLOR	4299494	Coordinate B	#9c652d
//NODECLASSCOLOR	4272766	Coordinate B	#8f0227
[truncated: 1,610 more rows]
