# Supplementary material for: The Genome of a Pathogenic Rhodococcus: Cooptive Virulence Underpinned by Key Gene Acquisitions
Source: PLoS Genet. 2010 Sep 30;6(9):e1001145. doi: 10.1371/journal.pgen.1001145 (PMC2947987; doi:10.1371/journal.pgen.1001145)
Supplement: Table S8 — Potential virulence-associated genes of R. equi 103S identified by bioinformatic mining of the genome and homologs in other pathogenic and nonpathogenic Actinobacteria. (0.13 MB XLS) [file pgen.1001145.s023.xls]

## Sheet: Data
		Table S8. Potential virulence-related genes of R. equi 103S identified by in silico analysis of the genome (see Table 2 and virulence section of text for details).
		In bold, R. equi genes experimentally shown to be associated with virulence (see also Table S9). Click on links for additional explanations.
Coordinate	Gene	Product	Category	SignalP	TMHMM	HGT	Method	References	Uniprot Best Hit	Uniprot best hit taxon	Identity %	Identified in	Mtb Locus	Mtb Gene	Mtb Identity %	References	Mtb Product
57018	pVAPA_0440	putative lysyl tRNA synthetase like protein Lsr2	Information transfer			yes	1		C0ZY09	Rhodococcus erythropolis	46.28	Actinobacteria	Rv3597c	lsr2	45.76		PROBABLE IRON-REGULATED LSR2 PROTEIN PRECURSOR
57764	pVAPA_vapG	virulence associated protein VapG	Pathogenicity and adaptation	yes		yes	1		Other Vaps
59314	pVAPA_0460	conserved hypothetical protein	Unknown function			yes	1		B8G8H7	Chloroflexus aggregans	43.68	Chloroflexi
60174	pVAPA_0470	putative SAM dependent methyltransferase	Miscellaneous			yes	1		Q0RY31	Rhodococcus jostii	43.5	Actinobacteria
61216	pVAPA_0480	putative LysR family transcriptional regulator	Regulators			yes	1, 4	Ren and Prescott, 2004	A0QNN2	Mycobacterium smegmatis	56.72	Actinobacteria
62170	pVAPA_0490	putative MFS transporter	Surface/extracellular proteins	yes	yes	yes	1		A0QNN1	Mycobacterium smegmatis	44.57	Actinobacteria
63590	pVAPA_vapH	virulence associated protein VapH	Pathogenicity and adaptation	yes		yes	1		Other Vaps
64205	pVAPA_0520	hypothetical protein	Unknown function			yes	1		No significant match
64757	pVAPA_0530	two component system response regulator	Regulators			yes	1, 4	Ren and Prescott, 2004	A4T371	Mycobacterium gilvum	43.87	Actinobacteria
65770	pVAPA_vapX	virulence associated protein VapX	Pathogenicity and adaptation			yes	1		Other Vaps
66501	pVAPA_0560	hypothetical protein	Unknown function			yes	1		No significant match
66797	pVAPA_0570	hypothetical protein	Unknown function			yes	1		No significant match
67186	pVAPA_0580	hypothetical protein	Unknown function			yes	1		No significant match
67781	pVAPA_0600	hypothetical protein	Unknown function			yes	1		No significant match
68769	pVAPA_vapA	virulence associated protein VapA	Pathogenicity and adaptation	yes		yes	1, 4	Jain et al., 2003	Other Vaps
69579	pVAPA_vapI	virulence associated protein VapI	Pathogenicity and adaptation			yes	1, 4	Jain et al., 2003	Other Vaps
70193	pVAPA_vapC	virulence associated protein VapC	Pathogenicity and adaptation	yes		yes	1, 4	Jain et al., 2003	Other Vaps
71058	pVAPA_vapD	virulence associated protein VapD	Pathogenicity and adaptation	yes		yes	1, 4	Jain et al., 2003	Other Vaps
71837	pVAPA_0680	putative secreted chorismate mutase	Central metabolism			yes	1, 4	Jain et al., 2003	No significant match
72120	pVAPA_0710	hypothetical protein	Unknown function			yes	1, 4	Jain et al., 2003	No significant match
72707	pVAPA_0720	hypothetical protein	Unknown function			yes	1, 4	Jain et al., 2003	No significant match
73724	pVAPA_0730	hypothetical protein	Unknown function			yes	1, 4	Jain et al., 2003	No significant match
74333	pVAPA_0740	hypothetical protein	Unknown function			yes	1, 4	Jain et al., 2003	No significant match
75382	pVAPA_vapE	virulence associated protein VapE	Pathogenicity and adaptation	yes		yes	1, 4	Jain et al., 2003	Other Vaps
76097	pVAPA_vapF	virulence associated protein VapF	Pathogenicity and adaptation			yes	1, 4	Jain et al., 2003	Other Vaps
77150	pVAPA_0800	putative secreted chorismate mutase	Central metabolism	yes		yes	1		Q0SAF0	Rhodococcus jostii	54.38	Actinobacteria
17925	REQ0150	putative secreted lipase	Degradation of small molecules	yes			1		C3JLF3	Rhodococcus erythropolis	58.63	Actinobacteria
56561	REQ0480	putative secreted cutinase/phospholipase A	Pathogenicity and adaptation	yes	yes		1		C1B7Y1	Rhodococcus opacus	66.18	Actinobacteria
150087	REQ1460	superoxide dismutase SodA1	Pathogenicity and adaptation				1		C2A7H2	Thermomonospora curvata	68.95	Actinobacteria	Rv3846	sodA	58.95		SUPEROXIDE DISMUTASE [FE] SODA
158170	REQ1550	superoxide dismutase SodA2	Pathogenicity and adaptation				1		Q0S9I0	Rhodococcus jostii	91.3	Actinobacteria	Rv3846	sodA	62.14		SUPEROXIDE DISMUTASE [FE] SODA
160290	REQ1570	peptide-methionine (S)-S-oxide reductase MrsA	Central metabolism				1		C1B8Y6	Rhodococcus opacus	80.49	Actinobacteria, Cyanobacteria	Rv0137c	msrA	40.76		PROBABLE PEPTIDE METHIONINE SULFOXIDE REDUCTASE MSRA (PROTEIN-METHIONINE-S-OXIDE REDUCTASE) (PEPTIDE MET(O) REDUCTASE)
167219	REQ1640	bacterioferritin	Pathogenicity and adaptation				2		C1B8Z8	Rhodococcus opacus	83.23	Actinobacteria	Rv3841	bfrB	62.28	Zvi et al., 2008	POSSIBLE BACTERIOFERRITIN BFRB
167926	REQ1650	bacterioferritin	Pathogenicity and adaptation				1		C3JR09	Rhodococcus erythropolis	77.78	Actinobacteria	Rv3841	bfrB	61.63		POSSIBLE BACTERIOFERRITIN BFRB
177550	REQ1750	putative PPE family protein	Pathogenicity and adaptation	yes			1		Q0S9F2	Rhodococcus jostii	67.43	Actinobacteria	Rv0256c	PPE2	34.75		PPE FAMILY PROTEIN
178826	REQ1760	putative PE family protein	Pathogenicity and adaptation				1		C1B910	Rhodococcus opacus	50	Actinobacteria	Rv3477	PE31	36.51		PE FAMILY PROTEIN
213438	REQ2020	putative secreted cutinase/phospholipase A	Pathogenicity and adaptation	yes			1		Q0S9C7	Rhodococcus jostii	81.12	Actinobacteria	Rv3802c		50.59		PROBABLE CONSERVED MEMBRANE PROTEIN
262642	REQ2340	superoxide dismutase SodA3	Pathogenicity and adaptation				1		Q0S9I0	Rhodococcus jostii	91.3	Actinobacteria	Rv3846	sodA	62.56		SUPEROXIDE DISMUTASE [FE] SODA
334700	REQ3140	putative lysyl-tRNA synthetase-like protein	Information transfer				1		Q0S702	Rhodococcus jostii	57.02	Actinobacteria	Rv3597c	lsr2	38.05		PROBABLE IRON-REGULATED LSR2 PROTEIN PRECURSOR
343141	REQ3240	putative integral membrane protein MmpL1	Surface/extracellular proteins	yes	yes	yes	1		C0ZM71	Rhodococcus erythropolis	78.05	Actinobacteria	Rv0202c	mmpL11	31.57		PROBABLE CONSERVED TRANSMEMBRANE TRANSPORT PROTEIN MMPL11
350564	REQ3280	nitric-oxide reductase large subunit	Central metabolism		yes		1		A1UD93	Mycobacterium sp. KMS	68.59	Actinobacteria, Proteobacteria
431338	REQ4070	putative integral membrane protein YrbE1A	Surface/extracellular proteins		yes		1		C0ZR70	Rhodococcus erythropolis	88.76	Actinobacteria	Rv1964	yrbE3A	39.49		CONSERVED HYPOTHETICAL INTEGRAL MEMBRANE PROTEIN YRBE3A
432114	REQ4080	putative integral membrane protein YrbE1B	Surface/extracellular proteins		yes		1		C0ZR69	Rhodococcus erythropolis	82.56	Actinobacteria	Rv1965	yrbE3B	40.23		CONSERVED HYPOTHETICAL INTEGRAL MEMBRANE PROTEIN YRBE3B
432973	REQ4090	putative Mce family protein Mce1A	Pathogenicity and adaptation	yes	yes		1		C0ZR68	Rhodococcus erythropolis	55.35	Rhodococcus, Streptomyces
434151	REQ4100	putative Mce family lipoprotein Mce1B	Pathogenicity and adaptation	yes			1		C0ZR67	Rhodococcus erythropolis	62.75	Actinobacteria	Rv0170	mce1B	30.87	Sassetti and Rubin 2003	MCE-FAMILY PROTEIN MCE1B
435194	REQ4110	putative Mce family protein Mce1C	Pathogenicity and adaptation	yes	yes		1		C3JV22	Rhodococcus erythropolis	65.73	Actinobacteria
436261	REQ4120	putative Mce family protein Mce1D	Pathogenicity and adaptation	yes	yes		1		C3JV21	Rhodococcus erythropolis	68.14	Rhodococcus, Streptomyces
437376	REQ4130	putative Mce family lipoprotein Mce1E	Pathogenicity and adaptation	yes	yes		1		C3JV20	Rhodococcus erythropolis	57.89	Rhodococcus
438413	REQ4140	putative Mce family protein Mce1F	Pathogenicity and adaptation	yes	yes		1		C0ZR63	Rhodococcus erythropolis	62.03	Rhodococcus
439621	REQ4150	putative Mce associated protein Mas1A	Surface/extracellular proteins		yes		1		C3JV18	Rhodococcus erythropolis	62.41	Actinobacteria	Rv2390c		31.3		CONSERVED HYPOTHETICAL PROTEIN
444060	REQ4200	putative nitrate reductase gamma subunit NarI	Energy metabolism		yes		1		C1Y3R7	Nakamurella multipartita	65.13	Actinobacteria	Rv1736c	narX	63.35		PROBABLE NITRATE REDUCTASE NARX
444824	REQ4210	putative nitrate reductase delta subunit NarJ	Energy metabolism				1		Q1EQU2	Streptomyces kanamyceticus	50.53	Actinobacteria	Rv1163	narJ	42.02		PROBABLE RESPIRATORY NITRATE REDUCTASE (DELTA CHAIN) NARJ
445426	REQ4220	putative nitrate reductase beta subunit NarH	Energy metabolism				1		A4T908	Mycobacterium gilvum	71.75	Actinobacteria	Rv1162	narH	67.59		PROBABLE RESPIRATORY NITRATE REDUCTASE (BETA CHAIN) NARH
447108	REQ4230	putative nitrate reductase alpha subunit NarG	Energy metabolism				1, 4	Pei et al., 2007	C1Y3S0	Nakamurella multipartita	72	Actinobacteria	Rv1161	narG	69.07		PROBABLE RESPIRATORY NITRATE REDUCTASE (ALPHA CHAIN) NARG
499933	REQ4740	ferric uptake regulator FurA	Regulators				1		C3JP08	Rhodococcus erythropolis	72.57	Actinobacteria	Rv1909c	furA	60.61		FERRIC UPTAKE REGULATION PROTEIN FURA (FUR)
500484	REQ4750	catalase	Pathogenicity and adaptation				1		C3JP09	Rhodococcus erythropolis	89.4	Actinobacteria
519108	REQ4930	putative secreted calcineurin-like phosphoesterase	Regulators	yes	yes		2		Q0S8N3	Rhodococcus jostii	83.67	Actinobacteria	Rv3683		75.28	Sassetti and Rubin 2003	CONSERVED HYPOTHETICAL PROTEIN
542252	REQ5200	putative secreted serine peptidase	Degradation of large molecules	yes	yes		3		C3JWE0	Rhodococcus erythropolis	77.72	Actinobacteria	Rv3671c		54.68	Vandal et al., 2008	POSSIBLE MEMBRANE-ASSOCIATED SERINE PROTEASE
557446	REQ5330	putative oligopeptide/dipeptide ABC transporter ATPase subunit	Surface/extracellular proteins				2		C1B9Z0	Rhodococcus opacus	64.4	Actinobacteria	Rv3663c	dppD	65.36	Sassetti and Rubin 2003	PROBABLE DIPEPTIDE-TRANSPORT ATP-BINDING PROTEIN ABC TRANSPORTER DPPD
561461	REQ5360	putative membrane protein	Surface/extracellular proteins		yes		1		Q0S8K7	Rhodococcus jostii	61.46	Actinobacteria	Rv3660c		46.24		CONSERVED HYPOTHETICAL PROTEIN
562576	REQ5370	putative type IV secretion system ATPase subunit	Surface/extracellular proteins				1		C1B9Z4	Rhodococcus opacus	78.66	Actinobacteria	Rv3659c		71.95		CONSERVED HYPOTHETICAL PROTEIN
563861	REQ5380	putative type II secretion system integral membrane subunit	Surface/extracellular proteins	yes	yes		1		C3JWG1	Rhodococcus erythropolis	62.35	Actinobacteria	Rv3658c		43.27		PROBABLE CONSERVED TRANSMEMBRANE PROTEIN
564553	REQ5390	putative type II secretion system integral membrane subunit	Surface/extracellular proteins	yes	yes		1		C1B9Z6	Rhodococcus opacus	69.28	Actinobacteria	Rv3657c		57.79		POSSIBLE CONSERVED ALANINE RICH MEMBRANE PROTEIN
565213	REQ5400	putative membrane protein	Surface/extracellular proteins		yes		1		C0ZNG3	Rhodococcus erythropolis	79.1	Actinobacteria	Rv3656c		69.84		CONSERVED HYPOTHETICAL PROTEIN
566143	REQ5430	putative DEAD/DEAH box helicase	Information transfer				2		C3JWG6	Rhodococcus erythropolis	77.43	Actinobacteria	Rv3649		66.27	Sassetti and Rubin 2003	PROBABLE HELICASE
599858	REQ5710	putative alkylhydroperoxidase AhpD	Pathogenicity and adaptation				1		C1ARJ3	Rhodococcus opacus	77.24	Actinobacteria	Rv1531		30.77		CONSERVED HYPOTHETICAL PROTEIN
626371	REQ5980	putative lysyl-tRNA synthetase-like protein	Information transfer			yes	1		Q0S8C9	Rhodococcus jostii	80.34	Actinobacteria	Rv3597c	lsr2	58.62		PROBABLE IRON-REGULATED LSR2 PROTEIN PRECURSOR
667992	REQ6460	putative ABC transporter substrate binding lipoprotein	Surface/extracellular proteins	yes			3		Q0S871	Rhodococcus jostii	63.97	Actinobacteria	Rv2059		43.68		CONSERVED HYPOTHETICAL PROTEIN
677108	REQ6530	acyl-CoA dehydrogenase	Central metabolism				2		Q0S865	Rhodococcus jostii	85.9	Actinobacteria	Rv3543c	fadE29	72.09	Chang et al., 2009	PROBABLE ACYL-CoA DEHYDROGENASE FADE29
678253	REQ6540	conserved hypothetical protein	Unknown function				2		Q0S864	Rhodococcus jostii	77.91	Actinobacteria	Rv3542c		64	Chang et al., 2009	CONSERVED HYPOTHETICAL PROTEIN
679262	REQ6550	putative dehydrogenase	Central metabolism				2		Q0S863	Rhodococcus jostii	73.57	Actinobacteria	Rv3541c		76	Chang et al., 2009	CONSERVED HYPOTHETICAL PROTEIN
679681	REQ6560	putative thiolase	Miscellaneous				2		C0ZPU2	Rhodococcus erythropolis	93.3	Actinobacteria	Rv3540c	ltp2	79.95	Chang et al., 2009	PROBABLE LIPID TRANSFER PROTEIN OR KETO ACYL-COA THIOLASE LTP2
699655	REQ6750	putative secreted cholesterol oxidase	Degradation of small molecules	yes	yes		1		Q7SID9	Brevibacterium sterolicum	99.64	Actinobacteria
708172	REQ6820	2,3-dihydroxybiphenyl 1,2-dioxygenase	Degradation of small molecules			yes	2		C0ZPY7	Rhodococcus erythropolis	79.26	Actinobacteria	Rv3568c	bphC	75.92	Yam et al., 2009	PROBABLE BIPHENYL-2,3-DIOL 1,2-DIOXYGENASE BPHC (23OHBP OXYGENASE) (2,3-DIHYDROXYBIPHENYL DIOXYGENASE) (2,3-DIHYDROXYBIPHENYL 1,2-DIOXYGENASE) (DHBD)
710420	REQ6850	putative secreted ceramidase	Degradation of small molecules	yes	yes		1		Q0S7W5	Rhodococcus jostii	75.99	Actinobacteria	Rv0669c		44.98		POSSIBLE HYDROLASE
726055	REQ7010	enoyl-CoA hydratase/isomerase	Central metabolism				2		Q0S7V6	Rhodococcus jostii	86.12	Actinobacteria	Rv1935c	echA13	44.29	Shin et al., 2006	POSSIBLE ENOYL-CoA HYDRATASE ECHA13 (ENOYL HYDRASE) (UNSATURATED ACYL-CoA HYDRATASE) (CROTONASE)
728588	REQ7030	acyl-CoA dehydrogenase	Central metabolism				2		Q0S7V4	Rhodococcus jostii	75.06	Actinobacteria	Rv1934c	fadE17	42.52	Cirillo et al., 2009	PROBABLE ACYL-CoA DEHYDROGENASE FADE17
748571	REQ7240	cytochrome P450 monooxygenase	Energy metabolism				2		C3JV43	Rhodococcus erythropolis	76.5	Actinobacteria	Rv3545c	cyp125	64.59	Sassetti and Rubin 2003	PROBABLE CYTOCHROME P450 125 CYP125
755731	REQ7310	secreted 3-hydroxy-2-methylbutyryl-CoA dehydrogenase	Degradation of small molecules	yes	yes		2		C3JMV6	Rhodococcus erythropolis	85.38	Actinobacteria	Rv1144		75.49	Sassetti and Rubin 2003	PROBABLE SHORT-CHAIN TYPE DEHYDROGENASE/REDUCTASE
768393	REQ7430	putative integral membrane protein YrbE2A	Surface/extracellular proteins		yes	yes	1		Q0S7K4	Rhodococcus jostii	94.47	Actinobacteria	Rv3501c	yrbE4A	69.57	Sassetti and Rubin 2003	CONSERVED HYPOTHETICAL INTEGRAL MEMBRANE PROTEIN YRBE4A
769241	REQ7440	putative integral membrane protein YrbE2B	Surface/extracellular proteins		yes	yes	1		Q0S7K3	Rhodococcus jostii	89.75	Actinobacteria	Rv3500c	yrbE4B	69.65		CONSERVED HYPOTHETICAL INTEGRAL MEMBRANE PROTEIN YRBE4B
770105	REQ7450	putative Mce family protein Mce2A	Pathogenicity and adaptation	yes	yes	yes	1		C3JV78	Rhodococcus erythropolis	64.69	Actinobacteria	Rv3499c	mce4A	42.51	Sassetti and Rubin 2003	MCE-FAMILY PROTEIN MCE4A
771285	REQ7460	putative Mce family protein Mce2B	Pathogenicity and adaptation	yes	yes	yes	1		C0ZRB9	Rhodococcus erythropolis	76.7	Actinobacteria	Rv3498c	mce4B	48.22		MCE-FAMILY PROTEIN MCE4B
772301	REQ7470	putative Mce family protein Mce2C	Pathogenicity and adaptation	yes	yes	yes	1		C0ZRC0	Rhodococcus erythropolis	69.32	Actinobacteria	Rv1968	mce3C	43.04		MCE-FAMILY PROTEIN MCE3C
773356	REQ7480	putative Mce family protein Mce2D	Pathogenicity and adaptation	yes	yes	yes	1		C3JV81	Rhodococcus erythropolis	70.62	Actinobacteria	Rv3496c	mce4D	46.05		MCE-FAMILY PROTEIN MCE4D
774732	REQ7490	putative Mce family lipoprotein Mce2E	Pathogenicity and adaptation	yes		yes	1		C0ZRC2	Rhodococcus erythropolis	75.5	Actinobacteria	Rv1970	lprM	52.24		POSSIBLE MCE-FAMILY LIPOPROTEIN LPRM (MCE-FAMILY LIPOPROTEIN MCE3E)
775964	REQ7500	putative Mce family protein Mce2F	Pathogenicity and adaptation	yes	yes	yes	1		C0ZRC3	Rhodococcus erythropolis	71.06	Actinobacteria	Rv3494c	mce4F	51.34		MCE-FAMILY PROTEIN MCE4F
777364	REQ7510	putative Mce associated protein Mas2A	Surface/extracellular proteins		yes	yes	1		C3JV85	Rhodococcus erythropolis	54.55	Actinobacteria	Rv1972		32.52		PROBABLE CONSERVED MCE ASSOCIATED MEMBRANE PROTEIN
778149	REQ7520	putative Mce associated protein Mas2B	Surface/extracellular proteins		yes	yes	1		C1BBJ8	Rhodococcus opacus	48.12	Actinobacteria	Rv1362c		30		POSSIBLE MEMBRANE PROTEIN
790079	REQ7630	putative non-ribosomal peptide synthetase	Secondary metabolism				1		Q0S7I5	Rhodococcus jostii	67.02	Actinobacteria	Rv0101	nrp	37.25	Sassetti and Rubin 2003	PROBABLE PEPTIDE SYNTHETASE NRP (PEPTIDE SYNTHASE)
817841	REQ7780	two component system response regulator PhoP	Regulators				4	Pei et al., 2007	C1BBM7	Rhodococcus opacus	84	Actinobacteria	Rv0757	phoP	78.22		POSSIBLE TWO COMPONENT SYSTEM RESPONSE TRANSCRIPTIONAL POSITIVE REGULATOR PHOP
818524	REQ7790	two component system sensor kinase PhoR	Regulators	yes	yes		4	Pei et al., 2007	C1BBM8	Rhodococcus opacus	70	Actinobacteria	Rv0758	phoR	60.05		POSSIBLE TWO COMPONENT SYSTEM RESPONSE SENSOR KINASE MEMBRANE ASSOCIATED PHOR
850568	REQ8100	putative isochorismatase	Secondary metabolism				1, 3		C0ZYH2	Rhodococcus erythropolis	64.19	Actinobacteria	Rv0692		33.33		CONSERVED HYPOTHETICAL PROTEIN
855052	REQ8140	putative non-ribosomal peptide synthetase	Secondary metabolism				1		C1AT70	Rhodococcus opacus	62.79	Actinobacteria	Rv0101	nrp	34.71	Sassetti and Rubin 2003	PROBABLE PEPTIDE SYNTHETASE NRP (PEPTIDE SYNTHASE)
878154	REQ8210	putative thiol peroxidase	Pathogenicity and adaptation				1		Q0S778	Rhodococcus jostii	82.32	Actinobacteria	Rv3059	cyp136	37.84		PROBABLE CYTOCHROME P450 136 CYP136
911260	REQ8540	putative secreted cutinase/phospholipase A	Pathogenicity and adaptation	yes			1		Q0S747	Rhodococcus jostii	63.54	Rhodococcus
920038	REQ8640	putative phosphate ABC transporter integral membrane subunit	Surface/extracellular proteins		yes		2		Q0S737	Rhodococcus jostii	86.42	Actinobacteria	Rv0930	pstA1	56.9	Shin et al., 2006	PROBABLE PHOSPHATE-TRANSPORT INTEGRAL MEMBRANE ABC TRANSPORTER PSTA1
1000374	REQ9430	putative Mce family protein Mce3	Pathogenicity and adaptation	yes	yes		1		C1AYW3	Rhodococcus opacus	60.24	Actinobacteria	Rv0594	mce2F	32.49		MCE-FAMILY PROTEIN MCE2F
1103796	REQ10520	putative secreted lipase	Degradation of small molecules	yes	yes		1		C1ATT5	Rhodococcus opacus	63.69	Rhodococcus
1139689	REQ10890	putative nitric oxide dioxygenase	Pathogenicity and adaptation				1		Q0SEG4	Rhodococcus jostii	74.5	Rhodococcus, Streptomyces
1141637	REQ10910	putative universal stress family protein	Pathogenicity and adaptation				2		C3JX42	Rhodococcus erythropolis	56.61	Actinobacteria	Rv2005c		43.05	Zvi et al., 2008	CONSERVED HYPOTHETICAL PROTEIN
1143796	REQ10930	putative universal stress family protein	Pathogenicity and adaptation				2		C0ZMB7	Rhodococcus erythropolis	76.87	Actinobacteria	Rv2026c		40.54	Zvi et al., 2008	CONSERVED HYPOTHETICAL PROTEIN
1157328	REQ11020	LuxR family two component system response regulator DosR	Regulators				1		Q0SEH3	Rhodococcus jostii	89	Actinobacteria	Rv3133c	devR	66.82		TWO COMPONENT TRANSCRIPTIONAL REGULATORY PROTEIN DEVR (PROBABLY LUXR/UHPA-FAMILY)
1188276	REQ11330	putative metallopeptidase	Degradation of large molecules				2		Q0S535	Rhodococcus jostii	67.42	Actinobacteria	Rv0950c		70.47	Sassetti and Rubin 2003	CONSERVED HYPOTHETICAL PROTEIN
1220395	REQ11660	putative serine peptidase	Degradation of large molecules		yes		4	Pei et al., 2007	C3JXB8	Rhodococcus erythropolis	74.16	Actinobacteria	Rv0983	pepD	66.77		PROBABLE SERINE PROTEASE PEPD (SERINE PROTEINASE) (MTB32B)
1222619	REQ11690	putative mechanosensitive ion channel	Pathogenicity and adaptation	yes	yes		3		C1AX17	Rhodococcus opacus	72.86	Actinobacteria	Rv0985c	mscL	42.86		POSSIBLE LARGE-CONDUCTANCE ION MECHANOSENSITIVE CHANNEL MSCL
1230317	REQ11790	conserved hypothetical protein	Unknown function				2		Q0S4W5	Rhodococcus jostii	88.41	Actinobacteria	Rv3849		51.56	Raghavan et al., 2008	CONSERVED HYPOTHETICAL PROTEIN
1236794	REQ11880	arginine deiminase	Central metabolism				1, 3		C1AXW8	Rhodococcus opacus	82.56	Actinobacteria	Rv1001	arcA	73.62		PROBABLE ARGININE DEIMINASE ARCA (ADI) (AD) (ARGININE DIHYDROLASE)
1257341	REQ12050	putative G5 domain transglycosylase	Surface/extracellular proteins	yes	yes		2		C3JWT0	Rhodococcus erythropolis	71.12	Actinobacteria	Rv1009	rpfB	54.57	Zvi et al., 2008	Probable resuscitation-promoting factor rpfB
1269527	REQ12170	putative ABC-2 type transporter integral membrane subunit	Surface/extracellular proteins		yes		3		C1A376	Rhodococcus erythropolis	86.55	Actinobacteria	Rv2938	drrC	35.42	Sassetti and Rubin 2003	PROBABLE DAUNORUBICIN-DIM-TRANSPORT INTEGRAL MEMBRANE PROTEIN ABC TRANSPORTER DRRC
1336759	REQ12800	putative secreted lipase	Degradation of small molecules	yes	yes		1		C3JNG1	Rhodococcus erythropolis	63.93	Actinobacteria	Rv1075c		64.25		CONSERVED EXPORTED PROTEIN
1340671	REQ12850	putative secreted protein	Surface/extracellular proteins	yes	yes		1		C1AYG3	Rhodococcus opacus	63.42	Actinobacteria	Rv1477		42.74		HYPOTHETICAL INVASION PROTEIN
1352728	REQ12980	secreted hemolysin-III like protein	Pathogenicity and adaptation	yes	yes		1		C3JU23	Rhodococcus erythropolis	74.32	Actinobacteria	Rv1085c		58.53		POSSIBLE HEMOLYSIN-LIKE PROTEIN
1441662	REQ13870	putative secreted protein	Surface/extracellular proteins	yes		yes	1		No significant match
1444468	REQ13880	hypothetical protein	Unknown function	yes		yes	1		No significant match
1445056	REQ13890	putative sortase-like protein	Surface/extracellular proteins	yes	yes	yes	1		C1WZS7	Kribbella flavida	60.99	Actinobacteria
1496412	REQ14430	glycogen synthase	Central metabolism				2		C1AZL0	Rhodococcus opacus	77.92	Actinobacteria	Rv1212c		66.41	Sambou et al., 2008	PUTATIVE GLYCOSYL TRANSFERASE
1500941	REQ14480	putative serine peptidase	Degradation of large molecules		yes		3		Q0S3Y0	Rhodococcus jostii	67.51	Actinobacteria	Rv1223	htrA	52.95		PROBABLE SERINE PROTEASE HTRA (DEGP PROTEIN)
1502510	REQ14490	putative twin-arginine translocation protein TatA	Surface/extracellular proteins		yes		3		C1AZL6	Rhodococcus opacus	75.52	Actinobacteria	Rv1224	tatB	62.24	Sassetti and Rubin 2003	Probable protein TatB
1516258	REQ14640	putative ABC-type glycine betaine transporter ATPase subunit	Surface/extracellular proteins				2		Q0S3V6	Rhodococcus jostii	77.21	Actinobacteria	Rv3758c	proV	61.9	Sassetti and Rubin 2003	POSSIBLE OSMOPROTECTANT (GLYCINE BETAINE/CARNITINE/CHOLINE/L-PROLINE) TRANSPORT ATP-BINDING PROTEIN ABC TRANSPORTER PROV
1546529	REQ14890	CsbD-like protein	Pathogenicity and adaptation				1		AAS03771	Mycobacterium avium	78	Mycobacterium
1546827	REQ14900	Dps/ferritin-like protein	Pathogenicity and adaptation				1, 3		C3JPK0	Rhodococcus erythropolis	79.89	Actinobacteria	Rv1375		38.46		CONSERVED HYPOTHETICAL PROTEIN
1590586	REQ15250	putative pyruvate water dikinase	Central metabolism				3		C1A0H0	Rhodococcus erythropolis	63.36	Actinobacteria
1592949	REQ15260	putative heat shock protein	Pathogenicity and adaptation				2		A1T4V8	Mycobacterium vanbaalenii	52.24	Mycobacterium, Nocardia	Rv2031c	hspX	48.55	Zvi et al., 2008	HEAT SHOCK PROTEIN HSPX (ALPHA-CRSTALLIN HOMOLOG) (14 kDa ANTIGEN) (HSP16.3)
1608605	REQ15380	pyridoxine biosynthesis protein	Central metabolism				2		Q0SAP6	Rhodococcus jostii	95.53	Actinobacteria	Rv2606c		88.59	Gao et al., 2003	Possible pyridoxine biosynthesis protein
1805923	REQ17100	putative secreted lipase	Degradation of small molecules	yes	yes		1		C1YGZ3	Nocardiopsis dassonvillei	43.96	Actinobacteria	Rv2223c		36.24		Probable exported protease
1898339	REQ17870	putative serine peptidase	Degradation of large molecules				2		C3JU51	Rhodococcus erythropolis	77.9	Actinobacteria	Rv1333		58.4	Sassetti and Rubin 2003	PROBABLE HYDROLASE
1929425	REQ18250	putative secreted lipase	Degradation of small molecules	yes			1		C3JLF3	Rhodococcus erythropolis	50.51	Actinobacteria
1936159	REQ18330	4-hydroxy-3-methylbut-2-en-1-yl diphosphate synthase IspG	Central metabolism				2		C1B2V4	Rhodococcus opacus	93.52	Actinobacteria	Rv2868c	gcpE	90.64	Shin et al., 2006	PROBABLE GCPE PROTEIN
1938280	REQ18350	putative prepilin peptidase	Pathogenicity and adaptation	yes	yes	yes	1, 3		A4AFF8	Marine actinobacterium	48.26	Actinobacteria	Rv2551c		42.67		CONSERVED HYPOTHETICAL PROTEIN
1939395	REQ18360	putative Flp/Fap pilin component	Pathogenicity and adaptation		yes	yes	1		No significant match
1939683	REQ18370	putative TadE-like protein	Pathogenicity and adaptation		yes	yes	1		B8HIZ4	Arthrobacter chlorophenolicus	51.88	Arthrobacter	Rv3703c		36.36		CONSERVED HYPOTHETICAL PROTEIN
1940093	REQ18380	putative lipoprotein	Pathogenicity and adaptation	yes	yes	yes	1		B8HIZ5	Arthrobacter chlorophenolicus	36.41	Arthrobacter
1941047	REQ18390	putative Flp pilus assembly protein CpaB	Pathogenicity and adaptation	yes	yes	yes	1		C0U975	Geodermatophilus obscurus	45.81	Actinobacteria	Rv1328	glgP	34.09		PROBABLE GLYCOGEN PHOSPHORYLASE GLGP
1941781	REQ18400	putative Flp pilus assembly ATPase CpaE-like	Pathogenicity and adaptation			yes	1		A0JZ33	Arthrobacter sp. FB24	52.66	Arthrobacter	Rv3918c	parA	35		PROBABLE CHROMOSOME PARTITIONING PROTEIN PARA
1942977	REQ18410	type IV secretion system ATPase subunit	Pathogenicity and adaptation	yes		yes	1		C0U977	Geodermatophilus obscurus	84.27	Actinobacteria	Rv3659c		42.22		CONSERVED HYPOTHETICAL PROTEIN
1944371	REQ18420	putative type II secretion system integral membrane subunit	Pathogenicity and adaptation	yes	yes	yes	1		C0U978	Geodermatophilus obscurus	60.78	Actinobacteria
1946262	REQ18430	putative type II secretion system integral membrane subunit	Pathogenicity and adaptation	yes	yes	yes	1		C0U979	Geodermatophilus obscurus	64.12	Actinobacteria	Rv2963		37.38		PROBABLE INTEGRAL MEMBRANE PROTEIN
2007364	REQ18990	NADH dehydrogenase (quinone) chain G NuoG	Energy metabolism				2		C1AYM9	Rhodococcus opacus	73.47	Actinobacteria	Rv3151	nuoG	69.09	Velmurugan et al., 2007	PROBABLE NADH DEHYDROGENASE I (CHAIN G) NUOG (NADH-UBIQUINONE OXIDOREDUCTASE CHAIN G)
2031577	REQ19230	putative holo-[acyl-carrier-protein] synthase	Central metabolism				3		Q0S213	Rhodococcus jostii	76.19	Actinobacteria	Rv2794c		62.5		CONSERVED HYPOTHETICAL PROTEIN
2033675	REQ19260	putative DtxR-like transcriptional regulator	Regulators				1		Q0S211	Rhodococcus jostii	79.59	Actinobacteria	Rv2788	sirR	72.32		PROBABLE TRANSCRIPTIONAL REPRESSOR SIRR
2121283	REQ20130	DtxR-like transcriptional regulator	Regulators				1		Q0S1K4	Rhodococcus jostii	90	Actinobacteria	Rv2711	ideR	74.78		IRON-DEPENDENT REPRESSOR AND ACTIVATOR IDER
2126209	REQ20170	sigma-70 factor SigB	Regulators				2		Q5YT68	Nocardia farcinica	91.93	Actinobacteria	Rv2710	sigB	85.31	Zvi et al., 2008	RNA POLYMERASE SIGMA FACTOR SIGB
2144100	REQ20380	putative potassium binding protein	Surface/extracellular proteins				2		C1B477	Rhodococcus opacus	86.07	Actinobacteria	Rv2692	ceoC	73.85	Sassetti and Rubin 2003	TRK SYSTEM POTASSIUM UPTAKE PROTEIN CEOC
2178711	REQ20650	peptide-methionine (S)-S-oxide reductase MrsB	Central metabolism				1		Q0S1F2	Rhodococcus jostii	82.27	Actinobacteria	Rv2674		74.44		CONSERVED HYPOTHETICAL PROTEIN
2197571	REQ20820	acyl-CoA thioesterase	Degradation of small molecules				2		Q0S1D5	Rhodococcus jostii	75.4	Actinobacteria	Rv2605c	tesB2	59.78	Gao et al., 2003	PROBABLE ACYL-CoA THIOESTERASE II TESB2 (TEII)
2198490	REQ20830	glutamine amidotransferase	Central metabolism				2		C3JNJ2	Rhodococcus erythropolis	79.9	Actinobacteria	Rv2604c		70.56	Gao et al., 2003	CONSERVED HYPOTHETICAL PROTEIN
2200339	REQ20850	conserved hypothetical protein	Unknown function				2		C0UTJ5	Gordonia bronchialis	86.8	Actinobacteria	Rv2603c		83.53	Gao et al., 2003	HIGHLY CONSERVED HYPOTHETICAL PROTEIN
2204301	REQ20900	putative preprotein translocase subunit SecD	Surface/extracellular proteins	yes	yes		3		Q0S1C4	Rhodococcus jostii	81.17	Actinobacteria	Rv2587c	secD	68.73		PROBABLE PROTEIN-EXPORT MEMBRANE PROTEIN SECD
2205959	REQ20910	putative preprotein translocase subunit SecF	Surface/extracellular proteins		yes		3		Q0S1C3	Rhodococcus jostii	76.94	Actinobacteria	Rv2586c	secF	65.56		PROBABLE PROTEIN-EXPORT MEMBRANE PROTEIN SECF
2300058	REQ21780	putative secreted lipase	Degradation of small molecules	yes	yes		1		Q0S5F0	Rhodococcus jostii	58.76	Actinobacteria
2317926	REQ21940	3,4-dihydroxy-2-butanone 4-phosphate synthase/GTP cyclohydrolase II RibBA	Central metabolism				2		C0ZZE5	Rhodococcus erythropolis	94.92	Actinobacteria	Rv1940	ribA1	43.72	Cirillo et al., 2009	Probable Riboflavin biosynthesis protein ribA1 (GTP cyclohydrolase II)
2370388	REQ22450	putative secreted protein	Surface/extracellular proteins	yes	yes		1		C1B4Q5	Rhodococcus opacus	67.26	Actinobacteria	Rv1477		59.15		HYPOTHETICAL INVASION PROTEIN
2402416	REQ22830	putative serine peptidase	Degradation of large molecules				3		A0ZN38	Nodularia spumigena	35.39	Cyanobacteria
2416679	REQ22980	putative integral membrane protein MmpL2	Surface/extracellular proteins	yes	yes		1		Q0SBL6	Rhodococcus jostii	79.88	Actinobacteria	Rv1522c	mmpL12	41.21		PROBABLE CONSERVED TRANSMEMBRANE TRANSPORT PROTEIN MMPL12
2423119	REQ23030	putative divalent cation transporter	Surface/extracellular proteins	yes	yes		1		C0ZQW2	Rhodococcus erythropolis	83.38	Actinobacteria	Rv0924c	mntH	60.91		DIVALENT CATION-TRANSPORT INTEGRAL MEMBRANE PROTEIN MNTH (BRAMP) (MRAMP)
2424546	REQ23040	putative secreted chitinase	Pathogenicity and adaptation	yes			1		Q08VR7	Stigmatella aurantiaca	52.63	Proteobacteria
2447084	REQ23210	putative AAA ATPase	Central metabolism				2		C1ASQ2	Rhodococcus opacus	90.19	Actinobacteria	Rv2115c		84.46	Darwin et al., 2008	Probable ATPase
2506417	REQ23810	putative non-ribosomal peptide synthetase	Secondary metabolism				1		Q0SKF9	Rhodococcus jostii	65.1	Actinobacteria	Rv0101	nrp	38.76	Sassetti and Rubin 2003	PROBABLE PEPTIDE SYNTHETASE NRP (PEPTIDE SYNTHASE)
2538672	REQ23870	putative secreted lipase	Degradation of small molecules	yes	yes		1		C1AR27	Rhodococcus opacus	74.38	Actinobacteria	Rv1592c		35.47		CONSERVED HYPOTHETICAL PROTEIN
2561357	REQ24080	putative ABC transporter integral membrane subunit IupA	Surface/extracellular proteins		yes		1		C0ZZN1	Rhodococcus erythropolis	82	Actinobacteria	Rv1078	pra	39.39		Probable Proline-rich antigen homolog pra
2562883	REQ24090	putative ABC transporter integral membrane subunit IupB	Surface/extracellular proteins	yes	yes		1		Q0S0C0	Rhodococcus jostii	81	Actinobacteria
2563932	REQ24100	putative ABC transporter ATPase subunit IupC	Surface/extracellular proteins		yes		1		C0ZZM9	Rhodococcus erythropolis	84	Actinobacteria	Rv2397c	cysA1	35.24		PROBABLE SULFATE-TRANSPORT ATP-BINDING PROTEIN ABC TRANSPORTER CYSA1
2649186	REQ24840	arginine repressor ArgR	Regulators				3		Q0SI57	Rhodococcus jostii	87.42	Actinobacteria	Rv1657	argR	82.05		Probable Arginine repressor argR (AHRC)
2678068	REQ25090	putative universal stress family protein	Pathogenicity and adaptation				2		C3JQN2	Rhodococcus erythropolis	81.33	Actinobacteria	Rv1636	TB15.3	60.14	Zvi et al., 2008	IRON-REGULATED CONSERVED HYPOTHETICAL PROTEIN TB15.3
2718161	REQ25420	alkyl hydroperoxide reductase	Pathogenicity and adaptation				1		Q0SHZ2	Rhodococcus jostii	79.47	Actinobacteria	Rv1608c	bcpB	64		Probable peroxidoxin BcpB
2785506	REQ26290	putative catalase	Pathogenicity and adaptation			yes	1		A0R5J4	Mycobacterium smegmatis	82.31	Mycobacterium	Rv3195		55.56		CONSERVED HYPOTHETICAL PROTEIN
2804710	REQ26520	putative urea/amide ABC transporter integral membrane subunit	Surface/extracellular proteins	yes	yes	yes	1		C3JWE9	Rhodococcus erythropolis	79.52	Actinobacteria	Rv2423		33.33		HYPOTHETICAL PROTEIN
2805382	REQ26530	amidase	Degradation of small molecules			yes	1		C3JWE8	Rhodococcus erythropolis	92.75	Actinobacteria, Proteobacteria	Rv0480c		34.78		POSSIBLE AMIDOHYDROLASE
2821608	REQ26710	putative inositol-phosphate phosphatase	Central metabolism				2		C1ATY8	Rhodococcus opacus	72.2	Actinobacteria	Rv1604	impA	60.62	Shin et al., 2006	PROBABLE INOSITOL-MONOPHOSPHATASE IMPA (IMP)
2828757	REQ26800	putative secreted cholesterol oxidase	Degradation of small molecules	yes	yes		1		A8LGY7	Frankia sp.	53.96	Actinobacteria	Rv3409c	choD	30.46		PROBABLE CHOLESTEROL OXIDASE PRECURSOR CHOD (CHOLESTEROL-O2 OXIDOREDUCTASE)
2834888	REQ26870	catalase	Pathogenicity and adaptation				1		Q0SB64	Rhodococcus jostii	70.64	Actinobacteria	Rv2823c		38.78		CONSERVED HYPOTHETICAL PROTEIN
2857261	REQ27110	putative secreted lipase	Degradation of small molecules	yes			1		C3JHH9	Rhodococcus erythropolis	75.21	Actinobacteria
2879672	REQ27180	succinate dehydrogenase membrane subunit SdhD1	Energy metabolism		yes		2		C1AU16	Rhodococcus opacus	83.6	Actinobacteria	Rv0249c		71.6	Sassetti and Rubin 2003	PROBABLE SUCCINATE DEHYDROGENASE [MEMBRANE ANCHOR SUBUNIT] (SUCCINIC DEHYDROGENASE)
2881029	REQ27210	conserved hypothetical protein	Unknown function				1		Q5YVJ1	Nocardia farcinica	72.32	Mycobacterium, Nocardia	Rv0940c		65.17		POSSIBLE OXIDOREDUCTASE
2882108	REQ27220	alkyl hydroperoxide reductase	Pathogenicity and adaptation				1		C1B5B1	Rhodococcus opacus	88.24	Actinobacteria	Rv2428	ahpC	35.67		ALKYL HYDROPEROXIDE REDUCTASE C PROTEIN AHPC (ALKYL HYDROPEROXIDASE C)
2882848	REQ27230	alkyl hydroperoxide reductase	Pathogenicity and adaptation				1		Q0SBK7	Rhodococcus jostii	89.18	Actinobacteria	Rv3913	trxB2	33.98		PROBABLE THIOREDOXIN REDUCTASE TRXB2 (TRXR) (TR)
2910843	REQ27460	putative sortase-like protein	Surface/extracellular proteins		yes	yes	1		C3JU95	Rhodococcus erythropolis	69.49	Actinobacteria	Rv0533c	fabH	37.5		3-OXOACYL-[ACYL-CARRIER-PROTEIN] SYNTHASE III FABH (BETA-KETOACYL-ACP SYNTHASE III) (KAS III)
2911971	REQ27480	putative integral membrane protein	Surface/extracellular proteins	yes	yes	yes	1		C3JU97	Rhodococcus erythropolis	68.29	Actinobacteria	Rv0435c		32.14		PUTATIVE CONSERVED ATPASE
2937710	REQ27630	putative signal peptidase II	Degradation of large molecules				2		C1A0V8	Rhodococcus erythropolis	75	Actinobacteria	Rv1539	lspA	65.48	Rampini et al., 2008	PROBABLE LIPOPROTEIN SIGNAL PEPTIDASE LSPA
2996058	REQ28170	putative secreted peptidase	Degradation of large molecules	yes	yes		1		Q0SHN5	Rhodococcus jostii	70.2	Actinobacteria	Rv2190c		58.12		CONSERVED HYPOTHETICAL PROTEIN
2997351	REQ28180	putative secreted peptidase	Degradation of large molecules	yes	yes		1		C1A113	Rhodococcus erythropolis	70.91	Actinobacteria	Rv2190c		53.21		CONSERVED HYPOTHETICAL PROTEIN
3022800	REQ28420	dihydrolipoyl-lysine-residue succinyltransferase/dihydrolipoyllysine-residue acetyltransferase SucB	Central metabolism				2		A0PTQ1	Mycobacterium ulcerans	69.73	Actinobacteria	Rv2215	sucB	80.77	Shi and Ehrt 2006	Probable pyruvate dehydrogenase (E2 component) SucB
3031784	REQ28500	putative secreted protein	Surface/extracellular proteins	yes	yes		1		C1AXH0	Rhodococcus opacus	74.55	Actinobacteria	Rv2190c		50.48		CONSERVED HYPOTHETICAL PROTEIN
3061507	REQ28800	protein-tyrosine phosphatase PtpA	Regulators				2		C3JIQ3	Rhodococcus erythropolis	76.51	Actinobacteria	Rv2234	ptpA	64.24	Castandet et al., 2005	PHOSPHOTYROSINE PROTEIN PHOSPHATASE PTPA (PROTEIN-TYROSINE-PHOSPHATASE) (PTPase) (LMW PHOSPHATASE)
3069462	REQ28910	putative alkyl hydroperoxide reductase	Pathogenicity and adaptation				1		Q5YZD5	Nocardia farcinica	88.24	Actinobacteria	Rv2238c	ahpE	68.42		Probable peroxiredoxin AhpE
3094741	REQ29130	ferric uptake regulator FurB	Regulators				1		C3JS35	Rhodococcus erythropolis	87.9	Actinobacteria	Rv2359	furB	69.42	Sassetti and Rubin 2003	PROBABLE FERRIC UPTAKE REGULATION PROTEIN FURB
3113929	REQ29340	heat-inducible transcriptional repressor HrcA	Regulators				2		C3JS04	Rhodococcus erythropolis	89.05	Actinobacteria	Rv2374c	hrcA	77.65	Sassetti and Rubin 2003	PROBABLE HEAT SHOCK PROTEIN TRANSCRIPTIONAL REPRESSOR HRCA
3158453	REQ29780	putative ABC-2 type transporter integral membrane subunit	Surface/extracellular proteins		yes		3		C3JNB8	Rhodococcus erythropolis	74.43	Rhodococcus
3180551	REQ29980	putative secreted lipase	Degradation of small molecules	yes			1		Q0S4F5	Rhodococcus jostii	58.69	Rhodococcus
3182520	REQ30000	Clp peptidase ATP-binding subunit ClpX	Degradation of large molecules			yes	2		C1AVQ3	Rhodococcus opacus	96.95	Actinobacteria	Rv2457c	clpX	93.43	Zvi et al., 2008	PROBABLE ATP-DEPENDENT CLP PROTEASE ATP-BINDING SUBUNIT CLPX
3187485	REQ30050	2-nitropropane dioxygenase	Central metabolism			yes	1		B1MFQ3	Mycobacterium abscessus	88.8	Mycobacterium	Rv1894c		86.13		CONSERVED HYPOTHETICAL PROTEIN
3220257	REQ30360	putative secreted lipase	Degradation of small molecules	yes	yes		1		C3JUR6	Rhodococcus erythropolis	56.19	Actinobacteria
3260370	REQ30740	alkyl hydroperoxide reductase	Pathogenicity and adaptation				1		Q0SGU4	Rhodococcus jostii	90.91	Actinobacteria	Rv2521	bcp	81.7		PROBABLE BACTERIOFERRITIN COMIGRATORY PROTEIN BCP
3289497	REQ30940	signal recognition particle protein	Miscellaneous	yes	yes		2		C3JLT0	Rhodococcus erythropolis	92.04	Actinobacteria	Rv2921c	ftsY	47.22	Sassetti and Rubin 2003	PROBABLE CELL DIVISION PROTEIN FTSY (SRP RECEPTOR) (SIGNAL RECOGNITION PARTICLE RECEPTOR)
3291107	REQ30950	putative thiol peroxidase	Pathogenicity and adaptation				1		Q0RPU4	Frankia alni	69.49	Actinobacteria
3300928	REQ31040	two component system sensor kinase KdpD	Regulators		yes		2		C3JS21	Rhodococcus erythropolis	80.15	Actinobacteria	Rv1028c	kdpD	69.89	Sassetti and Rubin 2003	PROBABLE SENSOR PROTEIN KDPD
3303479	REQ31050	potassium transporter ATPase C subunit KdpC	Surface/extracellular proteins	yes	yes		2		C1A1E7	Rhodococcus erythropolis	80.47	Actinobacteria	Rv1031	kdpC	41.03	Shin et al., 2006	Probable Potassium-transporting ATPase C chain KDPC (Potassium-translocating ATPase C chain) (ATP phosphohydrolase [potassium-transporting] C chain) (Potassium binding and translocating subunit C)
3313910	REQ31150	pantetheine-phosphate adenylyltransferase	Central metabolism				3		C1B2Q0	Rhodococcus opacus	90.12	Actinobacteria	Rv2965c	kdtB	60.26		PROBABLE PHOSPHOPANTETHEINE ADENYLYLTRANSFERASE KDTB (PANTETHEINE-PHOSPHATE ADENYLYLTRANSFERASE) (PPAT) (DEPHOSPHO-CoA PYROPHOSPHORYLASE)
3333996	REQ31340	histone-like bacterial DNA-binding protein HupB	Information transfer				1, 3		Q0S2G2	Rhodococcus jostii	94.29	Actinobacteria	Rv2986c	hupB	85.71		PROBABLE DNA-BINDING PROTEIN HU HOMOLOG HUPB (HISTONE-LIKE PROTEIN) (HLP) (21-KDA LAMININ-2-BINDING PROTEIN)
3442745	REQ32410	putative secreted lipase	Degradation of small molecules	yes	yes		1		Q0S125	Rhodococcus jostii	59.49	Actinobacteria
3498149	REQ32900	putative nitrite reductase small subunit NirD	Energy metabolism				1		Q0S2U2	Rhodococcus jostii	73.5	Actinobacteria	Rv0253	nirD	66.67		PROBABLE NITRITE REDUCTASE [NAD(P)H] SMALL SUBUNIT NIRD
3498635	REQ32910	putative nitrite reductase large subunit NirB3	Energy metabolism				1		C1B1H9	Rhodococcus opacus	82.78	Actinobacteria	Rv0252	nirB	68.17		PROBABLE NITRITE REDUCTASE [NAD(P)H] LARGE SUBUNIT [FAD FLAVOPROTEIN] NIRB
3501157	REQ32920	putative nitrite reductase large subunit NirB2	Energy metabolism				1		C6WM63	Actinosynnema mirum	54.96	Actinobacteria	Rv0252	nirB	35.78		PROBABLE NITRITE REDUCTASE [NAD(P)H] LARGE SUBUNIT [FAD FLAVOPROTEIN] NIRB
3502641	REQ32930	putative nitrite reductase large subunit NirB1	Energy metabolism				1		C6WM62	Actinosynnema mirum	71.16	Actinobacteria	Rv3151	nuoG	34.9		PROBABLE NADH DEHYDROGENASE I (CHAIN G) NUOG (NADH-UBIQUINONE OXIDOREDUCTASE CHAIN G)
3504758	REQ32940	nitrate/nitrite transporter NarK	Surface/extracellular proteins		yes		1		C3JKV4	Rhodococcus erythropolis	77.32	Actinobacteria	Rv0261c	narK3	64.06		PROBABLE INTEGRAL MEMBRANE NITRITE EXTRUSION PROTEIN NARK3 (NITRITE FACILITATOR)
3538963	REQ33310	preprotein translocase SecA	Surface/extracellular proteins				3		C1B1E2	Rhodococcus opacus	85.14	Actinobacteria	Rv3240c	secA1	75.99		PROBABLE PREPROTEIN TRANSLOCASE SECA1 1 SUBUNIT
3547204	REQ33360	two component system response regulator MtrA	Regulators	yes	yes		2		C1B1D7	Rhodococcus opacus	94.67	Actinobacteria	Rv3246c	mtrA	88.89	Sassetti and Rubin 2003	TWO COMPONENT SENSORY TRANSDUCTION TRANSCRIPTIONAL REGULATORY PROTEIN MTRA
3638385	REQ34260	putative secreted protein	Surface/extracellular proteins	yes	yes		1		C1B166	Rhodococcus opacus	81.02	Actinobacteria	Rv0024		46.3		PUTATIVE SECRETED PROTEIN P60-RELATED PROTEIN
3644068	REQ34330	succinate dehydrogenase flavoprotein subunit SdhA2	Energy metabolism			yes	2		C1B157	Rhodococcus opacus	93.31	Actinobacteria	Rv3318	sdhA	86.37	Sassetti and Rubin 2003	PROBABLE SUCCINATE DEHYDROGENASE (FLAVOPROTEIN SUBUNIT) SDHA (SUCCINIC DEHYDROGENASE) (FUMARATE REDUCTASE) (FUMARATE DEHYDROGENASE) (FUMARIC HYDROGENASE)
3645819	REQ34340	succinate dehydrogenase iron-sulfur subunit SdhB2	Energy metabolism			yes	2		C1B156	Rhodococcus opacus	92.28	Actinobacteria	Rv3319	sdhB	81.97	Sassetti and Rubin 2003	PROBABLE SUCCINATE DEHYDROGENASE (IRON-SULPHUR PROTEIN SUBUNIT) SDHB (SUCCINIC DEHYDROGENASE) (FUMARATE REDUCTASE) (FUMARATE DEHYDROGENASE) (FUMARIC HYDROGENASE)
3678918	REQ34640	putative integral membrane protein MmpL3	Surface/extracellular proteins		yes		1		Q3L9F4	Rhodococcus erythropolis	77.29	Actinobacteria
3689784	REQ34730	putative integral membrane protein MmpL4	Surface/extracellular proteins	yes	yes		1		C1B133	Rhodococcus opacus	73.37	Actinobacteria	Rv0206c	mmpL3	41.16		POSSIBLE CONSERVED TRANSMEMBRANE TRANSPORT PROTEIN MMPL3
3718495	REQ34990	putative fasciclin-like lipoprotein	Pathogenicity and adaptation	yes			1		C1B2A5	Rhodococcus opacus	74.55	Actinobacteria	Rv2873	mpt83	72.12		CELL SURFACE LIPOPROTEIN MPT83 (LIPOPROTEIN P23)
3743617	REQ35260	O-sialoglycoprotein endopeptidase	Degradation of large molecules				2		C1B071	Rhodococcus opacus	87.79	Actinobacteria	Rv3419c	gcp	70.55	Sassetti and Rubin 2003	PROBABLE O-SIALOGLYCOPROTEIN ENDOPEPTIDASE GCP (GLYCOPROTEASE)
3747358	REQ35310	putative secreted lipase	Degradation of small molecules	yes	yes		1		Q0S3C8	Rhodococcus jostii	67.89	Actinobacteria
3748449	REQ35320	putative secreted alanine racemase	Central metabolism	yes			3		Q0S3C9	Rhodococcus jostii	78.02	Actinobacteria	Rv3423c	alr	54.84		ALANINE RACEMASE ALR
3761315	REQ35440	esx cluster ESAT-6 protein	Pathogenicity and adaptation				1		C0VQW8	Corynebacterium glucuronolyticum	49.46	Actinobacteria	Rv3444c	esxT	36.17		PUTATIVE ESAT-6 LIKE PROTEIN ESXT
3761637	REQ35450	esx cluster CFP-10 protein	Pathogenicity and adaptation				1		Q4JTD2	Corynebacterium jeikeium	51.09	Corynebacterium
3762134	REQ35460	esx cluster membrane protein	Surface/extracellular proteins				1		C1B050	Rhodococcus opacus	30	Rhodococcus
3763528	REQ35470	esx cluster membrane ATPase	Surface/extracellular proteins		yes		2		C1B049	Rhodococcus opacus	71.82	Actinobacteria	Rv3447c		54.95	Zvi et al., 2008	PROBABLE CONSERVED MEMBRANE PROTEIN
3767751	REQ35480	esx cluster integral membrane protein	Surface/extracellular proteins	yes	yes		2		C1B048	Rhodococcus opacus	53.73	Actinobacteria	Rv3448		34.78	Zvi et al., 2008	PROBABLE CONSERVED INTEGRAL MEMBRANE PROTEIN
3769223	REQ35490	esx cluster secreted serine peptidase	Degradation of large molecules	yes	yes		3		C3JGY8	Rhodococcus erythropolis	64.1	Actinobacteria	Rv3449	mycP4	50.25		PROBABLE MEMBRANE-ANCHORED MYCOSIN MYCP4 (SERINE PROTEASE) (SUBTILISIN-LIKE PROTEASE) (SUBTILASE-LIKE) (MYCOSIN-4)
3770611	REQ35500	esx cluster lipoprotein	Surface/extracellular proteins	yes	yes		2		C1B046	Rhodococcus opacus	57.95	Actinobacteria	Rv0283		38.66	Zvi et al., 2008	POSSIBLE CONSERVED MEMBRANE PROTEIN
3796277	REQ35900	putative ABC-2 type transporter ATPase subunit	Surface/extracellular proteins				2		C0ZW17	Rhodococcus erythropolis	76.9	Actinobacteria	Rv2936	drrA	60.77	Sassetti and Rubin 2003	PROBABLE DAUNORUBICIN-DIM-TRANSPORT ATP-BINDING PROTEIN ABC TRANSPORTER DRRA
3799149	REQ35930	putative secreted lipase	Degradation of small molecules	yes	yes		1		C3JH42	Rhodococcus erythropolis	53.87	Actinobacteria	Rv1938	ephB	37.66		PROBABLE EPOXIDE HYDROLASE EPHB (EPOXIDE HYDRATASE)
3913252	REQ36650	ferredoxin domain oxidoreductase	Central metabolism				2		C1AYV1	Rhodococcus opacus	72.24	Actinobacteria	Rv3106	fprA	49.34	Shin et al., 2006	NADPH:ADRENODOXIN OXIDOREDUCTASE FPRA (NADPH-FERREDOXIN REDUCTASE)
3924271	REQ36710	putative Mce associated protein Mas4B	Surface/extracellular proteins		yes		1		Q0SFB1	Rhodococcus jostii	55.15	Actinobacteria	Rv1362c		33.01		POSSIBLE MEMBRANE PROTEIN
3925063	REQ36720	putative Mce associated protein Mas4A	Surface/extracellular proteins	yes	yes		1		Q0SFB0	Rhodococcus jostii	50	Rhodococcus
3925730	REQ36730	putative Mce family protein Mce4F	Pathogenicity and adaptation	yes	yes		1		C1AYW3	Rhodococcus opacus	65.94	Actinobacteria	Rv3494c	mce4F	30.77		MCE-FAMILY PROTEIN MCE4F
3926980	REQ36740	putative Mce family lipoprotein Mce4E	Pathogenicity and adaptation	yes			1		Q5YPD6	Nocardia farcinica	66.58	Actinobacteria	Rv1970	lprM	35.1		POSSIBLE MCE-FAMILY LIPOPROTEIN LPRM (MCE-FAMILY LIPOPROTEIN MCE3E)
3928224	REQ36750	putative Mce family protein Mce4D	Pathogenicity and adaptation	yes	yes		1		C1AYW5	Rhodococcus opacus	71.35	Actinobacteria	Rv3496c	mce4D	38.74		MCE-FAMILY PROTEIN MCE4D
3929473	REQ36760	putative Mce family protein Mce4C	Pathogenicity and adaptation	yes	yes		1		C0ZVQ0	Rhodococcus erythropolis	71.3	Actinobacteria	Rv1968	mce3C	36.45		MCE-FAMILY PROTEIN MCE3C
3930465	REQ36770	putative Mce family protein Mce4B	Pathogenicity and adaptation	yes	yes		1		C1AYW7	Rhodococcus opacus	75.07	Actinobacteria	Rv1967	mce3B	38.28		MCE-FAMILY PROTEIN MCE3B
3931541	REQ36780	putative Mce family protein Mce4A	Pathogenicity and adaptation	yes	yes		1		C3JJS1	Rhodococcus erythropolis	62.5	Actinobacteria
3932869	REQ36790	putative integral membrane protein YrbE4B	Surface/extracellular proteins	yes	yes		1		C0ZV37	Rhodococcus erythropolis	91.26	Actinobacteria	Rv3500c	yrbE4B	50.36		CONSERVED HYPOTHETICAL INTEGRAL MEMBRANE PROTEIN YRBE4B
3933734	REQ36800	putative integral membrane protein YrbE4A	Surface/extracellular proteins		yes		1		Q0SFA2	Rhodococcus jostii	89.77	Actinobacteria	Rv3501c	yrbE4A	51.46	Sassetti and Rubin 2003	CONSERVED HYPOTHETICAL INTEGRAL MEMBRANE PROTEIN YRBE4A
3934540	REQ36810	putative ABC transporter ATPase subunit	Surface/extracellular proteins				1		C1AYX1	Rhodococcus opacus	80.77	Actinobacteria	Rv0655	mkl	82.19	Sassetti and Rubin 2003	POSSIBLE RIBONUCLEOTIDE-TRANSPORT ATP-BINDING PROTEIN ABC TRANSPORTER MKL
3967854	REQ37160	phosphate transporter	Surface/extracellular proteins	yes	yes	yes	2		Q0SF72	Rhodococcus jostii	87.74	Actinobacteria	Rv0545c	pitA	67.59	Sassetti and Rubin 2003	PROBABLE LOW-AFFINITY INORGANIC PHOSPHATE TRANSPORTER INTEGRAL MEMBRANE PROTEIN PITA
4023324	REQ37800	two component system sensor kinase	Regulators		yes		2		Q0SF10	Rhodococcus jostii	77.39	Actinobacteria	Rv0490	senX3	63.35	Sassetti and Rubin 2003	PUTATIVE TWO COMPONENT SENSOR HISTIDINE KINASE SENX3
4032883	REQ37900	putative secreted lipase	Degradation of small molecules	yes	yes		1		C3JN65	Rhodococcus erythropolis	57.49	Rhodococcus
4042264	REQ38010	putative secreted lipase	Degradation of small molecules	yes	yes		1		Q0S4F1	Rhodococcus jostii	68.54	Actinobacteria
4055900	REQ38170	hemmaglutinin HbhA	Unknown function				1		C3JIK8	Rhodococcus erythropolis	67.12	Actinobacteria	Rv0475	hbhA	46.67		IRON-REGULATED HEPARIN BINDING HEMAGGLUTININ HBHA (ADHESIN)
4068798	REQ38290	isocitrate lyase	Central metabolism			yes	2, 4	Wall et al., 2005	C1B088	Rhodococcus opacus	98.6	Actinobacteria	Rv0467	icl	83.68	Sassetti and Rubin 2003	ISOCITRATE LYASE ICL (ISOCITRASE) (ISOCITRATASE)
4128212	REQ38830	secreted superoxide dismutase SodA4	Pathogenicity and adaptation	yes			1, 4	Pei et al., 2007	Q0SEQ6	Rhodococcus jostii	71.24	Actinobacteria	Rv0432	sodC	58.14		PROBABLE PERIPLASMIC SUPEROXIDE DISMUTASE [CU-ZN] SODC
4155740	REQ39160	putative serine/threonine kinase	Regulators				2		Q0SEN4	Rhodococcus jostii	64.57	Actinobacteria	Rv0410c	pknG	55.81	Walburger et al., 2004	SERINE/THREONINE-PROTEIN KINASE PKNG (PROTEIN KINASE G) (STPK G)
4233438	REQ39990	putative secreted lipase	Degradation of small molecules	yes	yes		1		C0ZPM4	Rhodococcus erythropolis	60.22	Rhodococcus
4234448	REQ40000	putative Clp peptidase ATP-binding subunit ClpB	Degradation of large molecules	yes			2		Q0S592	Rhodococcus jostii	90.59	Actinobacteria	Rv0384c	clpB	82.94	Zvi et al., 2008	PROBABLE ENDOPEPTIDASE ATP BINDING PROTEIN (CHAIN B) CLPB (CLPB PROTEIN) (HEAT SHOCK PROTEIN F84.1)
4321768	REQ40600	putative glycosyl transferase family 2	Central metabolism			yes	1		C1W1D0	Jonesia denitrificans	40.69	Actinobacteria
4326332	REQ40630	putative glycosyl transferase family 1	Central metabolism			yes	1		B8GCP0	Chloroflexus aggregans	36.46	Chloroflexi
4332992	REQ40690	hypothetical protein	Unknown function			yes	1		No significant match
4333228	REQ40700	putative integral membrane protein	Surface/extracellular proteins	yes	yes	yes	1		No significant match
4334252	REQ40730	hypothetical protein	Unknown function			yes	1		No significant match
4397394	REQ41340	putative integral membrane protein MmpL5	Surface/extracellular proteins	yes	yes		1		Q0S681	Rhodococcus jostii	74.04	Actinobacteria	Rv0206c	mmpL3	54.35		POSSIBLE CONSERVED TRANSMEMBRANE TRANSPORT PROTEIN MMPL3
4687101	REQ43910	secreted cholesterol oxidase ChoE	Degradation of small molecules	yes	yes		1		Q56DL0	Arthrobacter sp. F2	100	Actinobacteria	Rv3409c	choD	32.48		PROBABLE CHOLESTEROL OXIDASE PRECURSOR CHOD (CHOLESTEROL-O2 OXIDOREDUCTASE)
4748283	REQ44510	putative integral membrane protein MmpL6	Surface/extracellular proteins		yes		1		C1B0U1	Rhodococcus opacus	76.82	Actinobacteria	Rv1522c	mmpL12	42.14		PROBABLE CONSERVED TRANSMEMBRANE TRANSPORT PROTEIN MMPL12
4750697	REQ44520	catalase	Pathogenicity and adaptation				1		Q0RZI0	Rhodococcus jostii	85.49	Actinobacteria	Rv0407	fgd1	42.86		PROBABLE F420-DEPENDENT GLUCOSE-6-PHOSPHATE DEHYDROGENASE FGD1
4753656	REQ44540	putative secreted lipase	Degradation of small molecules	yes	yes		1		C1AX59	Rhodococcus opacus	45.35	Actinobacteria	Rv3691		33.33		CONSERVED HYPOTHETICAL PROTEIN
4808107	REQ45170	putative LytR family transcriptional regulator	Regulators		yes		2		C0ZNS0	Rhodococcus erythropolis	69.47	Actinobacteria	Rv3484	cpsA	54.04	Sassetti and Rubin 2003	POSSIBLE CONSERVED PROTEIN CPSA
4830541	REQ45360	urease accessory protein UreD	Degradation of small molecules				1		C4EAU7	Streptosporangium roseum	58.78	Actinobacteria
4831455	REQ45370	urease accessory protein UreG	Degradation of small molecules				1		C4EAU6	Streptosporangium roseum	78.28	Actinobacteria	Rv1852	ureG	56.11		Urease accessory protein ureG
4832090	REQ45380	urease accessory protein UreF	Degradation of small molecules				1		B1VSX0	Streptomyces griseus	59.73	Actinobacteria	Rv0472c
4832787	REQ45390	urease alpha subunit UreC	Degradation of small molecules				1		C4LIA7	Corynebacterium kroppenstedtii	60.85	Actinobacteria	Rv1850	ureC	55.27		Urease alpha subunit ureC (Urea amidohydrolase)
4835124	REQ45400	hypothetical protein	Unknown function				1		C1R3P3	Catenulispora acidiphila	49.74	Actinobacteria	Rv1013	pks16		Sassetti and Rubin 2003
4835875	REQ45410	urease gamma subunit UreA	Degradation of small molecules				1		B1VSX4	Streptomyces griseus	71.29	Actinobacteria	Rv1848	ureA	61		Urease gamma subunit ureA (Urea amidohydrolase)
4883628	REQ45930	putative aminopeptidase	Degradation of large molecules				4		C1AYU0	Rhodococcus opacus	71	Actinobacteria	Rv2467	pepN	51.11		PROBABLE AMINOPEPTIDASE N PEPN (LYSYL AMINOPEPTIDASE) (LYS-AP) (ALANINE AMINOPEPTIDASE)
4898291	REQ46060	putative secreted cutinase/phospholipase A	Pathogenicity and adaptation	yes	yes		1		Q5YN12	Nocardia farcinica	62.77	Rhodococcus, Nocardia
4952354	REQ46620	putative inositol-3-phosphate synthase	Central metabolism				2		C0ZV59	Rhodococcus erythropolis	93.68	Actinobacteria	Rv0046c	ino1	84.17	Movahedzadeh et al., 2004	MYO-INOSITOL-1-PHOSPHATE SYNTHASE INO1 (Inositol 1-phosphate synthetase) (D-glucose 6-phosphate cycloaldolase) (Glucose 6-phosphate cyclase) (Glucocycloaldolase)
4999398	REQ47040	putative secreted lipase	Degradation of small molecules	yes			1		C0UR48	Gordonia bronchialis	50.78	Actinobacteria
5018242	REQ47220	putative molybdate ABC transporter substrate binding lipoprotein	Surface/extracellular proteins	yes			2		A1T849	Mycobacterium vanbaalenii	63	Actinobacteria	Rv1857	modA	59.46	Camacho et al., 1999	PROBABLE MOLYBDATE-BINDING LIPOPROTEIN MODA

## Sheet: Category
	According to Ecocyc functional classification scheme (Keseler et al., 2009)

## Sheet: SignalP
	Yes means presence of a signal peptide as detected by SignalP (Bendsten et al., 2004) indicating a putative secreted product.

## Sheet: TMHMM
	Yes means presence of a transmembrane domain as detected by TMHMM (Krog et al., 2001) indicating a putative membrane protein

## Sheet: Method
	Association with virulence inferred from:
1	Homology with known microbial virulence factors, systematic inspection of HGT genes, the secretome, and of genes shared with pathogenic actinomycetes and absent in non-pathogenic species
2	Literature mining of Mtb virulence mechanisms (≥50% identity arbitrary cutoff)
3	Automated genome-wide screening for virulence-associated motifs (Underwood et al., 2005)
4	Experimental evidence in R. equi (mutant analysis in a virulence model)

## Sheet: HGT
	Yes means horizontally acquired DNA as detected by Alien Hunter (Vernikos and Parkhill, 2006)

## Sheet: Identified in
Bacterial groups in which homologs were identified (best match)
	Number	Percentage
Actinobacteria (pathogenic and non-pathogenic)	221	82.1561
No significant match (R. equi-specific)	25	9.29368
Rhodococcus (non-pathogenic spp.)	10	3.71747
Arthrobacter	3	1.11524
Environmental mycobacteria	3	1.11524
Mtb and/or pathogenic mycobacteria, Nocardia farcinica	2	0.743494
Chloroflexi	2	0.743494
Corynebacterium	1	0.371747
Cyanobacteria	1	0.371747
Proteobacteria	1	0.371747
Total	269	100

## Sheet: References
References
Bendtsen JD, Nielsen H, von Heijne G, Brunak S (2004) Improved prediction of signal peptides: SignalP 3.0. J Mol Biol 340: 783-795.
Camacho LR, Ensergueix D, Perez E, Gicquel B, Guilhot C (1999) Identification of a virulence gene cluster of Mycobacterium tuberculosis by signature-tagged transposon mutagenesis. Mol Microbiol 34: 257-267.
Castandet J, Prost JF, Peyron P, Astarie-Dequeker C, Anes E, et al. (2005) Tyrosine phosphatase MptpA of Mycobacterium tuberculosis inhibits phagocytosis and increases actin polymerization in macrophages. Res Microbiol 156: 1005-1013.
Chang JC, Miner MD, Pandey AK, Gill WP, Harik NS, et al. (2009) igr Genes and Mycobacterium tuberculosis cholesterol metabolism. J Bacteriol 191: 5232-5239.
Cirillo SL, Subbian S, Chen B, Weisbrod TR, Jacobs WR, Jr., et al. (2009) Protection of Mycobacterium tuberculosis from reactive oxygen species conferred by the mel2 locus impacts persistence and dissemination. Infect Immun 77: 2557-2567.
Darwin KH, Ehrt S, Gutierrez-Ramos JC, Weich N, Nathan CF (2003) The proteasome of Mycobacterium tuberculosis is required for resistance to nitric oxide. Science 302: 1963-1966.
Gao LY, Groger R, Cox JS, Beverley SM, Lawson EH, et al. (2003) Transposon mutagenesis of Mycobacterium marinum identifies a locus linking pigmentation and intracellular survival. Infect Immun 71: 922-929.
Jain S, Bloom BR, Hondalus MK (2003) Deletion of vapA encoding Virulence Associated Protein A attenuates the intracellular actinomycete Rhodococcus equi. Mol Microbiol 50: 115-128.
Keseler IM, Bonavides-Martinez C, Collado-Vides J, Gama-Castro S, Gunsalus RP, et al. (2009) EcoCyc: a comprehensive view of Escherichia coli biology. Nucleic Acids Res 37: D464-470.
Krogh A, Larsson B, von Heijne G, Sonnhammer EL (2001) Predicting transmembrane protein topology with a hidden Markov model: application to complete genomes. J Mol Biol 305: 567-580.
Movahedzadeh F, Smith DA, Norman RA, Dinadayala P, Murray-Rust J, et al. (2004) The Mycobacterium tuberculosis ino1 gene is essential for growth and virulence. Mol Microbiol 51: 1003-1014.
Pei Y, Parreira V, Nicholson VM, Prescott JF (2007) Mutation and virulence assessment of chromosomal genes of Rhodococcus equi 103. Can J Vet Res 71: 1-7.
Raghavan S, Manzanillo P, Chan K, Dovey C, Cox JS (2008) Secreted transcription factor controls Mycobacterium tuberculosis virulence. Nature 454: 717-721.
Rampini SK, Selchow P, Keller C, Ehlers S, Bottger EC, et al. (2008) LspA inactivation in Mycobacterium tuberculosis results in attenuation without affecting phagosome maturation arrest. Microbiology 154: 2991-3001.
Ren J, Prescott JF (2004) The effect of mutation on Rhodococcus equi virulence plasmid gene expression and mouse virulence. Vet Microbiol 103: 219-230.
Sambou T, Dinadayala P, Stadthagen G, Barilone N, Bordat Y, et al. (2008) Capsular glucan and intracellular glycogen of Mycobacterium tuberculosis: biosynthesis and impact on the persistence in mice. Mol Microbiol 70: 762-774.
Sassetti CM, Rubin EJ (2003) Genetic requirements for mycobacterial survival during infection. Proc Natl Acad Sci U S A 100: 12989-12994.
Shi S, Ehrt S (2006) Dihydrolipoamide acyltransferase is critical for Mycobacterium tuberculosis pathogenesis. Infect Immun 74: 56-63.
Shin SJ, Wu CW, Steinberg H, Talaat AM (2006) Identification of novel virulence determinants in Mycobacterium paratuberculosis by screening a library of insertional mutants. Infect Immun 74: 3825-3833.
Underwood AP, Mulder A, Gharbia S, Green J (2005) Virulence Searcher: a tool for searching raw genome sequences from bacterial genomes for putative virulence factors. Clin Microbiol Infect 11: 770-772.
Vandal OH, Pierini LM, Schnappinger D, Nathan CF, Ehrt S (2008) A membrane protein preserves intrabacterial pH in intraphagosomal Mycobacterium tuberculosis. Nat Med 14: 849-854.
Velmurugan K, Chen B, Miller JL, Azogue S, Gurses S, et al. (2007) Mycobacterium tuberculosis nuoG is a virulence gene that inhibits apoptosis of infected host cells. PLoS Pathog 3: e110.
Vernikos GS, Parkhill J (2006) Interpolated variable order motifs for identification of horizontally acquired DNA: revisiting the Salmonella pathogenicity islands. Bioinformatics 22: 2196-2203.
Walburger A, Koul A, Ferrari G, Nguyen L, Prescianotto-Baschong C, et al. (2004) Protein kinase G from pathogenic mycobacteria promotes survival within macrophages. Science 304: 1800-1804.
Wall DM, Duffy PS, Dupont C, Prescott JF, Meijer WG (2005) Isocitrate lyase activity is required for virulence of the intracellular pathogen Rhodococcus equi. Infect Immun 73: 6736-6741.
Yam KC, D'Angelo I, Kalscheuer R, Zhu H, Wang JX, et al. (2009) Studies of a ring-cleaving dioxygenase illuminate the role of cholesterol metabolism in the pathogenesis of Mycobacterium tuberculosis. PLoS Pathog 5: e1000344.
Zvi A, Ariel N, Fulkerson J, Sadoff JC, Shafferman A (2008) Whole genome identification of Mycobacterium tuberculosis vaccine candidates by comprehensive data mining and bioinformatic analyses. BMC Med Genomics 1: 18.
