# Supplementary material for: The Genome of a Pathogenic Rhodococcus: Cooptive Virulence Underpinned by Key Gene Acquisitions
Source: PLoS Genet. 2010 Sep 30;6(9):e1001145. doi: 10.1371/journal.pgen.1001145 (PMC2947987; doi:10.1371/journal.pgen.1001145)
Supplement: Table S9 — Experimentally determined virulence-associated genes of M. tuberculosis and homologs in nonpathogenic Actinobacteria. (0.08 MB XLS) [file pgen.1001145.s024.xls]

## Sheet: Mtb virulence
	Table S9. Experimentally determined virulence-associated genes of Mycobacterium tuberculosis and homologs in non-pathogenic Actinobacteria.
Gene	Product	References	Orthologs in non-pathogenic Actinobacteria
Rv0046c	MYO-INOSITOL-1-PHOSPHATE SYNTHASE INO1 (Inositol 1-phosphate synthetase) (D-glucose 6-phosphate cycloaldolase) (Glucose 6-phosphate cyclase) (Glucocycloaldolase)	Movahedzadeh et al., 2004	YES
Rv0098	CONSERVED HYPOTHETICAL PROTEIN	Sassetti and Rubin, 2003
Rv0099	POSSIBLE FATTY-ACID-CoA LIGASE FADD10 (FATTY-ACID-CoA SYNTHETASE) (FATTY-ACID-CoA SYNTHASE)	Sassetti and Rubin, 2003
Rv0100	CONSERVED HYPOTHETICAL PROTEIN	Sassetti and Rubin, 2003
Rv0101	PROBABLE PEPTIDE SYNTHETASE NRP (PEPTIDE SYNTHASE)	Sassetti and Rubin, 2003	YES
Rv0126	TREHALOSE SYNTHASE TRES	Stewart et al., 2003	YES
Rv0153c	PHOSPHOTYROSINE PROTEIN PHOSPHATASE PTPB (PROTEIN-TYROSINE-PHOSPHATASE) (PTPase)	Beresford et al., 2009	YES
Rv0169	MCE-FAMILY PROTEIN MCE1A	Sassetti and Rubin, 2003	YES
Rv0170	MCE-FAMILY PROTEIN MCE1B	Sassetti and Rubin, 2003	YES
Rv0171	MCE-FAMILY PROTEIN MCE1C	Sassetti and Rubin, 2003	YES
Rv0173	POSSIBLE MCE-FAMILY LIPOPROTEIN LPRK (MCE-FAMILY LIPOPROTEIN MCE1E)	Sassetti and Rubin, 2003	YES
Rv0175	PROBABLE CONSERVED MCE ASSOCIATED MEMBRANE PROTEIN	Sassetti and Rubin, 2003	YES
Rv0176	PROBABLE CONSERVED MCE ASSOCIATED TRANSMEMBRANE PROTEIN	Sassetti and Rubin, 2003	YES
Rv0199	PROBABLE CONSERVED MEMBRANE PROTEIN	Sassetti and Rubin, 2003	YES
Rv0204c	PROBABLE CONSERVED TRANSMEMBRANE PROTEIN	Sassetti and Rubin, 2003	YES
Rv0216	CONSERVED HYPOTHETICAL PROTEIN	Sassetti and Rubin, 2003	YES
Rv0218	PROBABLE CONSERVED TRANSMEMBRANE PROTEIN	Sassetti and Rubin, 2003	YES
Rv0249c	PROBABLE SUCCINATE DEHYDROGENASE [MEMBRANE ANCHOR SUBUNIT] (SUCCINIC DEHYDROGENASE)	Sassetti and Rubin, 2003	YES
Rv0326	HYPOTHETICAL PROTEIN	Sassetti and Rubin, 2003
Rv0350	PROBABLE CHAPERONE PROTEIN DNAK (HEAT SHOCK PROTEIN 70) (HEAT SHOCK 70 KDA PROTEIN) (HSP70)	Hingley-Wilson et al., 2003	YES
Rv0353	PROBABLE HEAT SHOCK PROTEIN TRANSCRIPTIONAL REPRESSOR HSPR (MERR FAMILY)	Hingley-Wilson et al., 2003	YES
Rv0362	POSSIBLE Mg2+ TRANSPORT TRANSMEMBRANE PROTEIN MGTE	Honer zu Bentrup and Russell, 2001	YES
Rv0386	PROBABLE TRANSCRIPTIONAL REGULATORY PROTEIN (PROBABLY LUXR/UHPA-FAMILY)	Agarwal et al., 2009	YES
Rv0410c	SERINE/THREONINE-PROTEIN KINASE PKNG (PROTEIN KINASE G) (STPK G)	Walburger et al., 2004	YES
Rv0414c	PROBABLE THIAMINE-PHOSPHATE PYROPHOSPHORYLASE THIE (TMP PYROPHOSPHORYLASE) (TMP-PPASE) (THIAMINE-PHOSPHATE SYNTHASE)	Sassetti and Rubin, 2003	YES
Rv0427c	PROBABLE EXODEOXYRIBONUCLEASE III PROTEIN XTHA (EXONUCLEASE III) (EXO III) (AP ENDONUCLEASE VI)	Sassetti and Rubin, 2003	YES
Rv0450c	PROBABLE CONSERVED TRANSMEMBRANE TRANSPORT PROTEIN MMPL4	Camacho et al., 1999	YES
Rv0467	ISOCITRATE LYASE ICL (ISOCITRASE) (ISOCITRATASE)	Hingley-Wilson et al., 2003	YES
Rv0469	POSSIBLE MYCOLIC ACID SYNTHASE UMAA	Shin et al., 2006	YES
Rv0470c	HYPOTHETICAL PROTEIN	Sassetti and Rubin, 2003	YES
Rv0475	IRON-REGULATED HEPARIN BINDING HEMAGGLUTININ HBHA (ADHESIN)	Honer zu Bentrup and Russell, 2001	YES
Rv0490	PUTATIVE TWO COMPONENT SENSOR HISTIDINE KINASE SENX3	Sassetti and Rubin, 2003	YES
Rv0500	PROBABLE PYRROLINE-5-CARBOXYLATE REDUCTASE PROC (P5CR) (P5C REDUCTASE)	Honer zu Bentrup and Russell, 2001	YES
Rv0507	PROBABLE CONSERVED TRANSMEMBRANE TRANSPORT PROTEIN MMPL2	Camacho et al., 1999	YES
Rv0566c	CONSERVED HYPOTHETICAL PROTEIN	Sassetti and Rubin, 2003	YES
Rv0636	CONSERVED HYPOTHETICAL PROTEIN	Sassetti and Rubin, 2003	YES
Rv0643c	METHOXY MYCOLIC ACID SYNTHASE 3 MMAA3 (METHYL MYCOLIC ACID SYNTHASE 3) (MMA3) (HYDROXY MYCOLIC ACID SYNTHASE)	Sassetti and Rubin, 2003	YES
Rv0655	POSSIBLE RIBONUCLEOTIDE-TRANSPORT ATP-BINDING PROTEIN ABC TRANSPORTER MKL	Sassetti and Rubin, 2003	YES
Rv0670	PROBABLE ENDONUCLEASE IV END (ENDODEOXYRIBONUCLEASE IV) (APURINASE)	Sassetti and Rubin, 2003	YES
Rv0687	PROBABLE SHORT-CHAIN TYPE DEHYDROGENASE/REDUCTASE	Sassetti and Rubin, 2003	YES
Rv0768	PROBABLE ALDEHYDE DEHYDROGENASE NAD DEPENDENT ALDA (ALDEHYDE DEHYDROGENASE [NAD+])	Hingley-Wilson et al., 2003	YES
Rv0780	PHOSPHORIBOSYLAMINOIMIDAZOLE-SUCCINOCARBOXAMIDE SYNTHASE PURC (SAICAR SYNTHETASE)	Honer zu Bentrup and Russell, 2001	YES
Rv0867c	POSSIBLE RESUSCITATION-PROMOTING FACTOR RPFA	Kana et al., 2008	YES
Rv0930	PROBABLE PHOSPHATE-TRANSPORT INTEGRAL MEMBRANE ABC TRANSPORTER PSTA1	Shin et al., 2006	YES
Rv0950c	CONSERVED HYPOTHETICAL PROTEIN	Sassetti and Rubin, 2003	YES
Rv0981	MYCOBACTERIAL PERSISTENCE REGULATOR MRPA (TWO COMPONENT RESPONSE TRANSCRIPTIONAL REGULATORY PROTEIN)	Stewart et al., 2003	YES
Rv1009	Probable resuscitation-promoting factor rpfB	Kana et al., 2008	YES
Rv1013	PUTATIVE POLYKETIDE SYNTHASE PKS16	Sassetti and Rubin, 2003	YES
Rv1016c	PROBABLE CONSERVED LIPOPROTEIN LPQT	Sassetti and Rubin, 2003	YES
Rv1021	CONSERVED HYPOTHETICAL PROTEIN	Sassetti and Rubin, 2003	YES
Rv1027c	PROBABLE TRANSCRIPTIONAL REGULATORY PROTEIN KDPE	Stewart et al., 2003	YES
Rv1028c	PROBABLE SENSOR PROTEIN KDPD	Sassetti and Rubin, 2003	YES
Rv1031	Probable Potassium-transporting ATPase C chain KDPC (Potassium-translocating ATPase C chain) (ATP phosphohydrolase [potassium-transporting] C chain) (Potassium binding and translocating subunit C)	Shin et al., 2006	YES
Rv1032c	TWO COMPONENT SENSOR HISTIDINE KINASE TRCS	Stewart et al., 2003	YES
Rv1092c	Probable pantothenate kinase coaA (Pantothenic acid kinase)	Sassetti and Rubin, 2003	YES
Rv1099c	CONSERVED HYPOTHETICAL PROTEIN	Sassetti and Rubin, 2003	YES
Rv1109c	CONSERVED HYPOTHETICAL PROTEIN	Sassetti and Rubin, 2003	YES
Rv1111c	CONSERVED HYPOTHETICAL PROTEIN	Sassetti and Rubin, 2003
Rv1128c	CONSERVED HYPOTHETICAL PROTEIN	Sassetti and Rubin, 2003	YES
Rv1144	PROBABLE SHORT-CHAIN TYPE DEHYDROGENASE/REDUCTASE	Sassetti and Rubin, 2003	YES
Rv1161	PROBABLE RESPIRATORY NITRATE REDUCTASE (ALPHA CHAIN) NARG	Hingley-Wilson et al., 2003	YES
Rv1162	PROBABLE RESPIRATORY NITRATE REDUCTASE (BETA CHAIN) NARH	Hingley-Wilson et al., 2003	YES
Rv1163	PROBABLE RESPIRATORY NITRATE REDUCTASE (DELTA CHAIN) NARJ	Hingley-Wilson et al., 2003	YES
Rv1164	PROBABLE RESPIRATORY NITRATE REDUCTASE (GAMMA CHAIN) NARI	Hingley-Wilson et al., 2003	YES
Rv1182	PROBABLE CONSERVED POLYKETIDE SYNTHASE ASSOCIATED PROTEIN PAPA3	Shin et al., 2006	YES
Rv1183	PROBABLE CONSERVED TRANSMEMBRANE TRANSPORT PROTEIN MMPL10	Sassetti and Rubin, 2003	YES
Rv1184c	POSSIBLE EXPORTED PROTEIN	Sassetti and Rubin, 2003
Rv1185c	PROBABLE FATTY-ACID--CoA LIGASE FADD21 (FATTY-ACID-CoA SYNTHETASE) (FATTY-ACID-CoA SYNTHASE)	Sassetti and Rubin, 2003	YES
Rv1192	HYPOTHETICAL PROTEIN	Sassetti and Rubin, 2003
Rv1204c	CONSERVED HYPOTHETICAL PROTEIN	Sassetti and Rubin, 2003
Rv1211	CONSERVED HYPOTHETICAL PROTEIN	Sassetti and Rubin, 2003	YES
Rv1212c	PUTATIVE GLYCOSYL TRANSFERASE	Sambou et al., 2008	YES
Rv1224	Probable protein TatB	Sassetti and Rubin, 2003	YES
Rv1235	PROBABLE SUGAR-BINDING LIPOPROTEIN LPQY	Sassetti and Rubin, 2003	YES
Rv1236	PROBABLE SUGAR-TRANSPORT INTEGRAL MEMBRANE PROTEIN ABC TRANSPORTER SUGA	Sassetti and Rubin, 2003	YES
Rv1237	PROBABLE SUGAR-TRANSPORT INTEGRAL MEMBRANE PROTEIN ABC TRANSPORTER SUGB	Sassetti and Rubin, 2003	YES
Rv1238	PROBABLE SUGAR-TRANSPORT ATP-BINDING PROTEIN ABC TRANSPORTER SUGC	Sassetti and Rubin, 2003	YES
Rv1244	PROBABLE LIPOPROTEIN LPQZ	Sassetti and Rubin, 2003	YES
Rv1272c	PROBABLE DRUGS-TRANSPORT TRANSMEMBRANE ATP-BINDING PROTEIN ABC TRANSPORTER	Sassetti and Rubin, 2003	YES
Rv1284	CONSERVED HYPOTHETICAL PROTEIN	Sassetti and Rubin, 2003	YES
Rv1293	PROBABLE DIAMINOPIMELATE DECARBOXYLASE LYSA (DAP DECARBOXYLASE)	Honer zu Bentrup and Russell, 2001	YES
Rv1304	PROBABLE ATP SYNTHASE A CHAIN ATPB (PROTEIN 6)	Sassetti and Rubin, 2003	YES
Rv1323	PROBABLE ACETYL-CoA ACETYLTRANSFERASE FADA4 (ACETOACETYL-CoA THIOLASE)	Sassetti and Rubin, 2003	YES
Rv1332	PROBABLE TRANSCRIPTIONAL REGULATORY PROTEIN	Sassetti and Rubin, 2003	YES
Rv1333	PROBABLE HYDROLASE	Sassetti and Rubin, 2003	YES
Rv1338	PROBABLE GLUTAMATE RACEMASE MURI	Sassetti and Rubin, 2003	YES
Rv1350	PROBABLE 3-OXOACYL-[ACYL-CARRIER PROTEIN] REDUCTASE FABG2 (3-KETOACYL-ACYL CARRIER PROTEIN REDUCTASE)	Shin et al., 2006	YES
Rv1371	PROBABLE CONSERVED MEMBRANE PROTEIN	Sassetti and Rubin, 2003
Rv1395	PROBABLE TRANSCRIPTIONAL REGULATORY PROTEIN	Camacho et al., 1999
Rv1405c	PUTATIVE METHYLTRANSFERASE	Sassetti and Rubin, 2003	YES
Rv1410c	AMINOGLYCOSIDES/TETRACYCLINE-TRANSPORT INTEGRAL MEMBRANE PROTEIN	Sassetti and Rubin, 2003	YES
Rv1411c	PROBABLE CONSERVED LIPOPROTEIN LPRG	Sassetti and Rubin, 2003	YES
Rv1422	CONSERVED HYPOTHETICAL PROTEIN	Sassetti and Rubin, 2003	YES
Rv1460	PROBABLE TRANSCRIPTIONAL REGULATORY PROTEIN	Sassetti and Rubin, 2003	YES
Rv1463	PROBABLE CONSERVED ATP-BINDING PROTEIN ABC TRANSPORTER	Hingley-Wilson et al., 2003	YES
Rv1464	PROBABLE CYSTEINE DESULFURASE CSD	Hingley-Wilson et al., 2003	YES
Rv1465	POSSIBLE NITROGEN FIXATION RELATED PROTEIN	Sassetti and Rubin, 2003	YES
Rv1469	PROBABLE CATION TRANSPORTER P-TYPE ATPASE D CTPD	Sassetti and Rubin, 2003	YES
Rv1473	PROBABLE MACROLIDE-TRANSPORT ATP-BINDING PROTEIN ABC TRANSPORTER	Hingley-Wilson et al., 2003	YES
Rv1477	HYPOTHETICAL INVASION PROTEIN	Hett et al., 2008	YES
Rv1478	HYPOTHETICAL INVASION PROTEIN	Hett et al., 2008	YES
Rv1514c	CONSERVED HYPOTHETICAL PROTEIN	Sassetti and Rubin, 2003	YES
Rv1524	Probable glycosyltransferase	Sassetti and Rubin, 2003	YES
Rv1539	PROBABLE LIPOPROTEIN SIGNAL PEPTIDASE LSPA	Rampini et al., 2008	YES
Rv1560	CONSERVED HYPOTHETICAL PROTEIN	Sassetti and Rubin, 2003
Rv1568	PROBABLE ADENOSYLMETHIONINE-8-AMINO-7-OXONONANOATE AMINOTRANSFERASE BIOA	Sassetti and Rubin, 2003	YES
Rv1569	PROBABLE 8-AMINO-7-OXONONANOATE SYNTHASE BIOF1 (AONS) (8-AMINO-7-KETOPELARGONATE SYNTHASE) (7-KETO-8-AMINO-PELARGONIC ACID SYNTHETASE) (7-KAP SYNTHETASE) (L-ALANINE--PIMELYL CoA LIGASE)	Sassetti and Rubin, 2003	YES
Rv1589	PROBABLE BIOTIN SYNTHETASE BIOB	Sassetti and Rubin, 2003	YES
Rv1590	CONSERVED HYPOTHETICAL PROTEIN	Sassetti and Rubin, 2003	YES
Rv1604	PROBABLE INOSITOL-MONOPHOSPHATASE IMPA (IMP)	Shin et al., 2006	YES
Rv1640c	Possible lysyl-tRNA synthetase 2 lysX	Sassetti and Rubin, 2003	YES
Rv1651c	PE-PGRS FAMILY PROTEIN	Stewart et al., 2003
Rv1653	Probable Glutamate n-acetyltransferase argJ	Sassetti and Rubin, 2003	YES
Rv1696	PROBABLE DNA REPAIR PROTEIN RECN (RECOMBINATION PROTEIN N)	Sassetti and Rubin, 2003	YES
Rv1710	CONSERVED HYPOTHETICAL PROTEIN	Sassetti and Rubin, 2003	YES
Rv1736c	PROBABLE NITRATE REDUCTASE NARX	Hingley-Wilson et al., 2003	YES
Rv1737c	POSSIBLE NITRATE/NITRITE TRANSPORTER NARK2	Hingley-Wilson et al., 2003	YES
Rv1807	PPE FAMILY PROTEIN	Sassetti and Rubin, 2003	YES
Rv1811	POSSIBLE Mg2+ TRANSPORT P-TYPE ATPASE C MGTC	Buchmeier et al., 2000
Rv1821	POSSIBLE PREPROTEIN TRANSLOCASE ATPase SECA2	Sassetti and Rubin, 2003	YES
Rv1832	Probable glycine dehydrogenase gcvB (Glycine decarboxylase) (Glycine cleavage system P-protein)	Hingley-Wilson et al., 2003	YES
Rv1857	PROBABLE MOLYBDATE-BINDING LIPOPROTEIN MODA	Camacho et al., 1999	YES
Rv1884c	PROBABLE RESUSCITATION-PROMOTING FACTOR RPFC	Kana et al., 2008	YES
Rv1930c	CONSERVED HYPOTHETICAL PROTEIN	Sassetti and Rubin, 2003	YES
Rv1931c	PROBABLE TRANSCRIPTIONAL REGULATORY PROTEIN	Sassetti and Rubin, 2003	YES
Rv1936	POSSIBLE MONOOXYGENASE	Cirillo et al., 2009
Rv1937	POSSIBLE OXYGENASE	Cirillo et al., 2009
Rv1938	PROBABLE EPOXIDE HYDROLASE EPHB (EPOXIDE HYDRATASE)	Cirillo et al., 2009
Rv1939	PROBABLE OXIDOREDUCTASE	Sassetti and Rubin, 2003	YES
Rv1940	Probable Riboflavin biosynthesis protein ribA1 (GTP cyclohydrolase II)	Cirillo et al., 2009
Rv1941	PROBABLE SHORT-CHAIN TYPE DEHYDROGENASE/REDUCTASE	Cirillo et al., 2009
Rv1974	PROBABLE CONSERVED MEMBRANE PROTEIN	Sassetti and Rubin, 2003	YES
Rv2004c	CONSERVED HYPOTHETICAL PROTEIN	Sassetti and Rubin, 2003	YES
Rv2031c	HEAT SHOCK PROTEIN HSPX (ALPHA-CRSTALLIN HOMOLOG) (14 kDa ANTIGEN) (HSP16.3)	Hingley-Wilson et al., 2003	YES
Rv2038c	Probable sugar-transport ATP-binding protein ABC transporter	Sassetti and Rubin, 2003	YES
Rv2040c	Probable sugar-transport integral membrane protein ABC transporter	Sassetti and Rubin, 2003
Rv2048c	Probable polyketide synthase pks12	Sassetti and Rubin, 2003	YES
Rv2063	CONSERVED HYPOTHETICAL PROTEIN	Sassetti and Rubin, 2003
Rv2072c	Probable precorrin-6y methyltransferase CobL	Sassetti and Rubin, 2003	YES
Rv2115c	Probable ATPase	Darwin et al., 2005	YES
Rv2192c	Probable anthranilate phosphoribosyltransferase TrpD	Honer zu Bentrup and Russell, 2001	YES
Rv2211c	Probable aminomethyltransferase GcvT (Glycine cleavage system T protein)	Sassetti and Rubin, 2003	YES
Rv2215	Probable pyruvate dehydrogenase (E2 component) SucB	Agarwal and Bishai, 2009	YES
Rv2220	GLUTAMINE SYNTHETASE GLNA1 (GLUTAMINE SYNTHASE) (GS-I)	Honer zu Bentrup and Russell, 2001	YES
Rv2224c	Probable exported protease	Sassetti and Rubin, 2003	YES
Rv2231c	Possible aminotransferase CobC	Sassetti and Rubin, 2003	YES
Rv2234	PHOSPHOTYROSINE PROTEIN PHOSPHATASE PTPA (PROTEIN-TYROSINE-PHOSPHATASE) (PTPase) (LMW PHOSPHATASE)	Castandet et al., 2005	YES
Rv2241	Probable pyruvate dehydrogenase E1 component aceE (PYRUVATE DECARBOXYLASE) (PYRUVATE DEHYDROGENASE) (PYRUVIC DEHYDROGENASE)	Sassetti and Rubin, 2003	YES
Rv2275	CONSERVED HYPOTHETICAL PROTEIN	Sassetti and Rubin, 2003	YES
Rv2277c	Possible glycerolphosphodiesterase	Sassetti and Rubin, 2003
Rv2335	PROBABLE SERINE ACETYLTRANSFERASE CYSE (SAT)	Sassetti and Rubin, 2003	YES
Rv2348c	HYPOTHETICAL PROTEIN	Honer zu Bentrup and Russell, 2001
Rv2349c	PROBABLE PHOSPHOLIPASE C 3 PLCC	Honer zu Bentrup and Russell, 2001
Rv2350c	PROBABLE MEMBRANE-ASSOCIATED PHOSPHOLIPASE C 2 PLCB	Honer zu Bentrup and Russell, 2001
Rv2351c	PROBABLE MEMBRANE-ASSOCIATED PHOSPHOLIPASE C 1 PLCA (MTP40 ANTIGEN)	Honer zu Bentrup and Russell, 2001
Rv2359	PROBABLE FERRIC UPTAKE REGULATION PROTEIN FURB	Sassetti and Rubin, 2003	YES
Rv2374c	PROBABLE HEAT SHOCK PROTEIN TRANSCRIPTIONAL REPRESSOR HRCA	Sassetti and Rubin, 2003	YES
Rv2386c	PUTATIVE ISOCHORISMATE SYNTHASE MBTI	Shin et al., 2006	YES
Rv2387	CONSERVED HYPOTHETICAL PROTEIN	Sassetti and Rubin, 2003
Rv2388c	PROBABLE OXYGEN-INDEPENDENT COPROPORPHYRINOGEN III OXIDASE HEMN (COPROPORPHYRINOGENASE) (COPROGEN OXIDASE)	Sassetti and Rubin, 2003	YES
Rv2389c	PROBABLE RESUSCITATION-PROMOTING FACTOR RPFD	Kana et al., 2008	YES
Rv2391	PROBABLE FERREDOXIN-DEPENDENT NITRITE REDUCTASE NIRA	Sassetti and Rubin, 2003	YES
Rv2437	CONSERVED HYPOTHETICAL PROTEIN	Sassetti and Rubin, 2003	YES
Rv2450c	PROBABLE RESUSCITATION-PROMOTING FACTOR RPFE	Kana et al., 2008	YES
Rv2472	CONSERVED HYPOTHETICAL PROTEIN	Sassetti and Rubin, 2003
Rv2483c	POSSIBLE TRANSMEMBRANE PHOSPHOLIPID BIOSYNTHESIS BIFUNCTIONNAL ENZYME PLSC: PUTATIVE L-3-PHOSPHOSERINE PHOSPHATASE (O-PHOSPHOSERINE PHOSPHOHYDROLASE) (PSP) (PSPASE) + 1-ACYL-SN-GLYCEROL-3-PHOSPHATE ACYLTRANSFERASE (1-AGP ACYLTRANSFERASE) (1-AGPAT) (LYSOPHOSPHATIDIC ACID ACYLTRANSFERASE) (LPAAT)	Sassetti and Rubin, 2003	YES
Rv2502c	PROBABLE ACETYL-/PROPIONYL-CoA CARBOXYLASE (BETA SUBUNIT) ACCD1	Sassetti and Rubin, 2003	YES
Rv2553c	PROBABLE CONSERVED MEMBRANE PROTEIN	Sassetti and Rubin, 2003	YES
Rv2583c	PROBABLE GTP PYROPHOSPHOKINASE RELA (ATP:GTP 3'-PYROPHOSPHOTRANSFERASE) (PPGPP SYNTHETASE I) ((P)PPGPP SYNTHETASE) (GTP DIPHOSPHOKINASE)	Stewart et al., 2003	YES
Rv2603c	HIGHLY CONSERVED HYPOTHETICAL PROTEIN	Gao et al., 2003	YES
Rv2604c	CONSERVED HYPOTHETICAL PROTEIN	Gao et al., 2004	YES
Rv2605c	PROBABLE ACYL-CoA THIOESTERASE II TESB2 (TEII)	Gao et al., 2004	YES
Rv2606c	Possible pyridoxine biosynthesis protein	Gao et al., 2006	YES
Rv2623	CONSERVED HYPOTHETICAL PROTEIN TB31.7	Cheruvu et al., 2007	YES
Rv2692	TRK SYSTEM POTASSIUM UPTAKE PROTEIN CEOC	Sassetti and Rubin, 2003	YES
Rv2696c	CONSERVED HYPOTHETICAL ALANINE AND GLYCINE AND VALINE RICH PROTEIN	Sassetti and Rubin, 2003	YES
Rv2702	POLYPHOSPHATE GLUCOKINASE PPGK (POLYPHOSPHATE-GLUCOSE PHOSPHOTRANSFERASE)	Sassetti and Rubin, 2003	YES
Rv2707	PROBABLE CONSERVED TRANSMEMBRANE ALANINE AND LEUCINE RICH PROTEIN	Sassetti and Rubin, 2003	YES
Rv2734	CONSERVED HYPOTHETICAL PROTEIN	Sassetti and Rubin, 2003	YES
Rv2780	SECRETED L-ALANINE DEHYDROGENASE ALD (40 KDA ANTIGEN) (TB43)	Hingley-Wilson et al., 2003	YES
Rv2808	HYPOTHETICAL PROTEIN	Sassetti and Rubin, 2003
Rv2813	CONSERVED HYPOTHETICAL PROTEIN	Sassetti and Rubin, 2003	YES
Rv2845c	PROBABLE PROLYL-TRNA SYNTHETASE PROS (PROLINE--TRNA LIGASE) (PRORS) (GLOBAL RNA SYNTHESIS FACTOR) (PROLINE TRANSLASE)	Sassetti and Rubin, 2003	YES
Rv2857c	PROBABLE SHORT-CHAIN TYPE DEHYDROGENASE/REDUCTASE	Sassetti and Rubin, 2003	YES
Rv2868c	PROBABLE GCPE PROTEIN	Shin et al., 2006	YES
Rv2885c	PROBABLE TRANSPOSASE	Sassetti and Rubin, 2003	YES
Rv2912c	PROBABLE TRANSCRIPTIONAL REGULATORY PROTEIN (PROBABLY TETR-FAMILY)	Sassetti and Rubin, 2003	YES
Rv2921c	PROBABLE CELL DIVISION PROTEIN FTSY (SRP RECEPTOR) (SIGNAL RECOGNITION PARTICLE RECEPTOR)	Sassetti and Rubin, 2003	YES
Rv2930	FATTY-ACID-CoA LIGASE FADD26 (FATTY-ACID-COA SYNTHETASE) (FATTY-ACID-CoA SYNTHASE)	Camacho et al., 1999	YES
Rv2931	PHENOLPTHIOCEROL SYNTHESIS TYPE-I POLYKETIDE SYNTHASE PPSA	Hingley-Wilson et al., 2003
Rv2932	PHENOLPTHIOCEROL SYNTHESIS TYPE-I POLYKETIDE SYNTHASE PPSB	Hingley-Wilson et al., 2003
Rv2933	PHENOLPTHIOCEROL SYNTHESIS TYPE-I POLYKETIDE SYNTHASE PPSC	Hingley-Wilson et al., 2003
Rv2934	PHENOLPTHIOCEROL SYNTHESIS TYPE-I POLYKETIDE SYNTHASE PPSD	Hingley-Wilson et al., 2003
Rv2935	PHENOLPTHIOCEROL SYNTHESIS TYPE-I POLYKETIDE SYNTHASE PPSE	Hingley-Wilson et al., 2003
Rv2936	PROBABLE DAUNORUBICIN-DIM-TRANSPORT ATP-BINDING PROTEIN ABC TRANSPORTER DRRA	Sassetti and Rubin, 2003	YES
Rv2937	PROBABLE DAUNORUBICIN-DIM-TRANSPORT INTEGRAL MEMBRANE PROTEIN ABC TRANSPORTER DRRB	Sassetti and Rubin, 2003	YES
Rv2938	PROBABLE DAUNORUBICIN-DIM-TRANSPORT INTEGRAL MEMBRANE PROTEIN ABC TRANSPORTER DRRC	Sassetti and Rubin, 2003	YES
Rv2941	FATTY-ACID-CoA LIGASE FADD28 (FATTY-ACID-CoA SYNTHETASE) (FATTY-ACID-CoA SYNTHASE)	Hingley-Wilson et al., 2003
Rv2942	CONSERVED TRANSMEMBRANE TRANSPORT PROTEIN MMPL7	Sassetti and Rubin, 2003	YES
Rv2945c	PROBABLE CONSERVED LIPOPROTEIN LPPX	Sassetti and Rubin, 2003
Rv2946c	PROBABLE POLYKETIDE SYNTHASE PKS1	Stewart et al., 2003
Rv2947c	PROBABLE POLYKETIDE SYNTHASE PKS15	Stewart et al., 2003
Rv2976c	PROBABLE URACIL-DNA GLYCOSYLASE UNG (UDG)	Sassetti and Rubin, 2003	YES
Rv2981c	PROBABLE D-ALANINE--D-ALANINE LIGASE DDLA (D-ALANYLALANINE SYNTHETASE) (D-ALA-D-ALA LIGASE)	Sassetti and Rubin, 2003	YES
Rv2987c	PROBABLE 3-ISOPROPYLMALATE DEHYDRATASE (SMALL SUBUNIT) LEUD (ISOPROPYLMALATE ISOMERASE) (ALPHA-IPM ISOMERASE) (IPMI)	Honer zu Bentrup and Russell, 2001	YES
Rv2998	HYPOTHETICAL PROTEIN	Sassetti and Rubin, 2003
Rv3018c	PE FAMILY PROTEIN	Camacho et al., 1999	YES
Rv3042c	PROBABLE PHOSPHOSERINE PHOSPHATASE SERB2 (PSP) (O-PHOSPHOSERINE PHOSPHOHYDROLASE) (PSPASE)	Sassetti and Rubin, 2003	YES
Rv3050c	PROBABLE TRANSCRIPTIONAL REGULATORY PROTEIN (PROBABLY ASNC-FAMILY)	Sassetti and Rubin, 2003	YES
Rv3061c	PROBABLE ACYL-CoA DEHYDROGENASE FADE22	Sassetti and Rubin, 2003	YES
Rv3083	PROBABLE MONOOXYGENASE (HYDROXYLASE)	Cheruvu et al., 2007	YES
Rv3084	PROBABLE ACETYL-HYDROLASE/ESTERASE LIPR	Cheruvu et al., 2007
Rv3085	PROBABLE SHORT-CHAIN TYPE DEHYDROGENASE/REDUCTASE	Cheruvu et al., 2007	YES
Rv3086	PROBABLE ZINC-TYPE ALCOHOL DEHYDROGENASE ADHD (ALDEHYDE REDUCTASE)	Cheruvu et al., 2007	YES
Rv3087	CONSERVED HYPOTHETICAL PROTEIN	Sassetti and Rubin, 2003	YES
Rv3088	CONSERVED HYPOTHETICAL PROTEIN	Cheruvu et al., 2007
Rv3089	PROBABLE CHAIN-FATTY-ACID-CoA LIGASE FADD13 (FATTY-ACYL-CoA SYNTHETASE)	Cheruvu et al., 2007
Rv3103c	HYPOTHETICAL PROLINE-RICH PROTEIN	Sassetti and Rubin, 2003
Rv3106	NADPH:ADRENODOXIN OXIDOREDUCTASE FPRA (NADPH-FERREDOXIN REDUCTASE)	Shin et al., 2006	YES
Rv3114	CONSERVED HYPOTHETICAL PROTEIN	Sassetti and Rubin, 2003
Rv3132c	TWO COMPONENT SENSOR HISTIDINE KINASE DEVS	Stewart et al., 2003	YES
Rv3133c	TWO COMPONENT TRANSCRIPTIONAL REGULATORY PROTEIN DEVR (PROBABLY LUXR/UHPA-FAMILY)	Stewart et al., 2003	YES
Rv3168	CONSERVED HYPOTHETICAL PROTEIN	Sassetti and Rubin, 2003	YES
Rv3178	CONSERVED HYPOTHETICAL PROTEIN	Sassetti and Rubin, 2003
Rv3197	PROBABLE CONSERVED ATP-BINDING PROTEIN ABC TRANSPORTER	Hingley-Wilson et al., 2003	YES
Rv3210c	CONSERVED HYPOTHETICAL PROTEIN	Sassetti and Rubin, 2003	YES
Rv3223c	ALTERNATIVE RNA POLYMERASE SIGMA-E FACTOR (SIGMA-24) SIGH (RPOE)	Honer zu Bentrup and Russell, 2001	YES
Rv3229c	POSSIBLE LINOLEOYL-CoA DESATURASE (DELTA(6)-DESATURASE)	Sassetti and Rubin, 2003	YES
Rv3236c	PROBABLE CONSERVED INTEGRAL MEMBRANE TRANSPORT PROTEIN	Sassetti and Rubin, 2003	YES
Rv3246c	TWO COMPONENT SENSORY TRANSDUCTION TRANSCRIPTIONAL REGULATORY PROTEIN MTRA	Sassetti and Rubin, 2003	YES
Rv3258c	CONSERVED HYPOTHETICAL PROTEIN	Sassetti and Rubin, 2003	YES
Rv3270	PROBABLE METAL CATION-TRANSPORTING P-TYPE ATPASE C CTPC	Sassetti and Rubin, 2003	YES
Rv3277	PROBABLE CONSERVED TRANSMEMBRANE PROTEIN	Sassetti and Rubin, 2003	YES
Rv3286c	ALTERNATE RNA POLYMERASE SIGMA FACTOR SIGF	Hingley-Wilson et al., 2003	YES
Rv3291c	PROBABLE TRANSCRIPTIONAL REGULATORY PROTEIN (PROBABLY ASNC-FAMILY)	Parti et al., 2008	YES
Rv3335c	PROBABLE CONSERVED INTEGRAL MEMBRANE PROTEIN	Sassetti and Rubin, 2003	YES
Rv3368c	POSSIBLE OXIDOREDUCTASE	Hingley-Wilson et al., 2003	YES
Rv3370c	PROBABLE DNA POLYMERASE III (ALPHA CHAIN) DNAE2 (DNA NUCLEOTIDYLTRANSFERASE)	Honer zu Bentrup and Russell, 2001	YES
Rv3371	CONSERVED HYPOTHETICAL PROTEIN	Sassetti and Rubin, 2003
Rv3375	PROBABLE AMIDASE AMID (ACYLAMIDASE) (ACYLASE)	Sassetti and Rubin, 2003
Rv3400	PROBABLE HYDROLASE	Sassetti and Rubin, 2003	YES
Rv3416	TRANSCRIPTIONAL REGULATORY PROTEIN WHIB-LIKE WHIB3	Stewart et al., 2003	YES
Rv3419c	PROBABLE O-SIALOGLYCOPROTEIN ENDOPEPTIDASE GCP (GLYCOPROTEASE)	Sassetti and Rubin, 2003	YES
Rv3472	CONSERVED HYPOTHETICAL PROTEIN	Sassetti and Rubin, 2003
Rv3484	POSSIBLE CONSERVED PROTEIN CPSA	Sassetti and Rubin, 2003
Rv3487c	PROBABLE ESTERASE/LIPASE LIPF	Camacho et al., 1999	YES
Rv3489	HYPOTHETICAL PROTEIN	Sassetti and Rubin, 2003	YES
Rv3495c	POSSIBLE MCE-FAMILY LIPOPROTEIN LPRN (MCE-FAMILY LIPOPROTEIN MCE4E)	Sassetti and Rubin, 2003	YES
Rv3497c	MCE-FAMILY PROTEIN MCE4C	Sassetti and Rubin, 2003	YES
Rv3499c	MCE-FAMILY PROTEIN MCE4A	Sassetti and Rubin, 2003	YES
Rv3501c	CONSERVED HYPOTHETICAL INTEGRAL MEMBRANE PROTEIN YRBE4A	Sassetti and Rubin, 2003	YES
Rv3502c	PROBABLE SHORT-CHAIN TYPE DEHYDROGENASE/REDUCTASE	Sassetti and Rubin, 2003	YES
Rv3519	HYPOTHETICAL PROTEIN	Sassetti and Rubin, 2003	YES
Rv3523	PROBABLE LIPID CARRIER PROTEIN OR KETO ACYL-COA THIOLASE LTP3	Sassetti and Rubin, 2003	YES
Rv3534c	PROBABLE 4-HYDROXY-2-OXOVALERATE ALDOLASE (HOA)	Sassetti and Rubin, 2003	YES
Rv3540c	PROBABLE LIPID TRANSFER PROTEIN OR KETO ACYL-COA THIOLASE LTP2	Sassetti and Rubin, 2003	YES
Rv3541c	CONSERVED HYPOTHETICAL PROTEIN	Sassetti and Rubin, 2003	YES
Rv3542c	CONSERVED HYPOTHETICAL PROTEIN	Sassetti and Rubin, 2003	YES
Rv3543c	PROBABLE ACYL-CoA DEHYDROGENASE FADE29	Chang et al., 2009	YES
Rv3544c	PROBABLE ACYL-CoA DEHYDROGENASE FADE28	Sassetti and Rubin, 2003	YES
Rv3545c	PROBABLE CYTOCHROME P450 125 CYP125	Sassetti and Rubin, 2003	YES
Rv3551	POSSIBLE COA-TRANSFERASE (ALPHA SUBUNIT)	Sassetti and Rubin, 2003	YES
Rv3556c	PROBABLE ACETYL-CoA ACETYLTRANSFERASE FADA6 (ACETOACETYL-CoA THIOLASE)	Sassetti and Rubin, 2003	YES
Rv3560c	PROBABLE ACYL-CoA DEHYDROGENASE FADE30	Sassetti and Rubin, 2003	YES
Rv3563	PROBABLE ACYL-CoA DEHYDROGENASE FADE32	Sassetti and Rubin, 2003	YES
Rv3568c	PROBABLE BIPHENYL-2,3-DIOL 1,2-DIOXYGENASE BPHC (23OHBP OXYGENASE) (2,3-DIHYDROXYBIPHENYL DIOXYGENASE) (2,3-DIHYDROXYBIPHENYL 1,2-DIOXYGENASE) (DHBD)	Yam et al., 2009	YES
Rv3571	POSSIBLE HEMOGLOBINE-RELATED PROTEIN HMP	Hingley-Wilson et al., 2003	YES
Rv3574	TRANSCRIPTIONAL REGULATORY PROTEIN (PROBABLY TETR-FAMILY)	Sassetti and Rubin, 2003	YES
Rv3588c	CARBONIC ANHYDRASE (CARBONATE DEHYDRATASE) (CARBONIC DEHYDRATASE)	Sassetti and Rubin, 2003	YES
Rv3601c	PROBABLE ASPARTATE 1-DECARBOXYLASE PRECURSOR PAND (ASPARTATE ALPHA-DECARBOXYLASE)	Honer zu Bentrup and Russell, 2001	YES
Rv3602c	PROBABLE PANTOATE--BETA-ALANINE LIGASE PANC (PANTOTHENATE SYNTHETASE) (PANTOATE ACTIVATING ENZYME)	Honer zu Bentrup and Russell, 2001	YES
Rv3614c	CONSERVED HYPOTHETICAL PROTEIN	Sassetti and Rubin, 2003
Rv3615c	CONSERVED HYPOTHETICAL PROTEIN	Sassetti and Rubin, 2003
Rv3616c	CONSERVED HYPOTHETICAL ALANINE AND GLYCINE RICH PROTEIN	Sassetti and Rubin, 2003
Rv3631	POSSIBLE TRANSFERASE (POSSIBLY GLYCOSYLTRANSFERASE)	Sassetti and Rubin, 2003	YES
Rv3649	PROBABLE HELICASE	Sassetti and Rubin, 2003	YES
Rv3651	CONSERVED HYPOTHETICAL PROTEIN	Sassetti and Rubin, 2003	YES
Rv3663c	PROBABLE DIPEPTIDE-TRANSPORT ATP-BINDING PROTEIN ABC TRANSPORTER DPPD	Sassetti and Rubin, 2003	YES
Rv3671c	POSSIBLE MEMBRANE-ASSOCIATED SERINE PROTEASE	Vandal et al., 2008	YES
Rv3683	CONSERVED HYPOTHETICAL PROTEIN	Sassetti and Rubin, 2003	YES
Rv3701c	CONSERVED HYPOTHETICAL PROTEIN	Sassetti and Rubin, 2003	YES
Rv3717	CONSERVED HYPOTHETICAL PROTEIN	Sassetti and Rubin, 2003	YES
Rv3723	PROBABLE CONSERVED TRANSMEMBRANE PROTEIN	Sassetti and Rubin, 2003	YES
Rv3758c	POSSIBLE OSMOPROTECTANT (GLYCINE BETAINE/CARNITINE/CHOLINE/L-PROLINE) TRANSPORT ATP-BINDING PROTEIN ABC TRANSPORTER PROV	Sassetti and Rubin, 2003	YES
Rv3764c	POSSIBLE TWO COMPONENT SENSOR KINASE	Stewart et al., 2003	YES
Rv3765c	PROBABLE TWO COMPONENT TRANSCRIPTIONAL REGULATORY PROTEIN	Stewart et al., 2003	YES
Rv3781	PROBABLE O-ANTIGEN/LIPOPOLYSACCHARIDE TRANSPORT ATP-BINDING PROTEIN ABC TRANSPORTER RFBE	Sassetti and Rubin, 2003	YES
Rv3794	INTEGRAL MEMBRANE INDOLYLACETYLINOSITOL ARABINOSYLTRANSFERASE EMBA (ARABINOSYLINDOLYLACETYLINOSITOL SYNTHASE)	Sassetti and Rubin, 2003	YES
Rv3805c	PROBABLE CONSERVED TRANSMEMBRANE PROTEIN	Sassetti and Rubin, 2003	YES
Rv3810	EXPORTED REPETITIVE PROTEIN PRECURSOR PIRG (CELL SURFACE PROTEIN) (EXP53)	Sassetti and Rubin, 2003	YES
Rv3812	PE-PGRS FAMILY PROTEIN	Stewart et al., 2003
Rv3820c	POSSIBLE CONSERVED POLYKETIDE SYNTHASE ASSOCIATED PROTEIN PAPA2	Shin et al., 2006	YES
Rv3825c	PROBABLE POLYKETIDE SYNTHASE PKS2	Stewart et al., 2003	YES
Rv3849	CONSERVED HYPOTHETICAL PROTEIN	Raghavan et al., 2008	YES
Rv3855	TRANSCRIPTIONAL REGULATORY REPRESSOR PROTEIN (TETR-FAMILY) ETHR	Sassetti and Rubin, 2003	YES
Rv3864	CONSERVED HYPOTHETICAL PROTEIN	Sassetti and Rubin, 2003
Rv3868	CONSERVED HYPOTHETICAL PROTEIN	Sassetti and Rubin, 2003	YES
Rv3869	POSSIBLE CONSERVED MEMBRANE PROTEIN	Sassetti and Rubin, 2003	YES
Rv3870	POSSIBLE CONSERVED TRANSMEMBRANE PROTEIN	Sassetti and Rubin, 2003	YES
Rv3871	CONSERVED HYPOTHETICAL PROTEIN	Sassetti and Rubin, 2003	YES
Rv3872	PE FAMILY-RELATED PROTEIN	Sassetti and Rubin, 2003	YES
Rv3873	PPE FAMILY PROTEIN	Sassetti and Rubin, 2003	YES
Rv3876	CONSERVED HYPOTHETICAL PROLINE AND ALANINE RICH PROTEIN	Sassetti and Rubin, 2003	YES
Rv3877	PROBABLE CONSERVED TRANSMEMBRANE PROTEIN	Sassetti and Rubin, 2003	YES
Rv3882c	POSSIBLE CONSERVED MEMBRANE PROTEIN	Sassetti and Rubin, 2003	YES
Rv3910	PROBABLE CONSERVED TRANSMEMBRANE PROTEIN	Sassetti and Rubin, 2003	YES
Rv3913	PROBABLE THIOREDOXIN REDUCTASE TRXB2 (TRXR) (TR)	Hingley-Wilson et al., 2003	YES

## Sheet: References
References
Agarwal N, Bishai WR (2009) cAMP signaling in Mycobacterium tuberculosis. Indian J Exp Biol 47: 393-400.
Agarwal N, Lamichhane G, Gupta R, Nolan S, Bishai WR (2009) Cyclic AMP intoxication of macrophages by a Mycobacterium tuberculosis adenylate cyclase. Nature 460: 98-102.
Beresford NJ, Mulhearn D, Szczepankiewicz B, Liu G, Johnson ME, et al. (2009) Inhibition of MptpB phosphatase from Mycobacterium tuberculosis impairs mycobacterial survival in macrophages. J Antimicrob Chemother 63: 928-936.
Buchmeier N, Blanc-Potard A, Ehrt S, Piddington D, Riley L, et al. (2000) A parallel intraphagosomal survival strategy shared by Mycobacterium tuberculosis and Salmonella enterica. Mol Microbiol 35: 1375-1382.
Camacho LR, Ensergueix D, Perez E, Gicquel B, Guilhot C (1999) Identification of a virulence gene cluster of Mycobacterium tuberculosis by signature-tagged transposon mutagenesis. Mol Microbiol 34: 257-267.
Castandet J, Prost JF, Peyron P, Astarie-Dequeker C, Anes E, et al. (2005) Tyrosine phosphatase MptpA of Mycobacterium tuberculosis inhibits phagocytosis and increases actin polymerization in macrophages. Res Microbiol 156: 1005-1013.
Chang JC, Miner MD, Pandey AK, Gill WP, Harik NS, et al. (2009) igr Genes and Mycobacterium tuberculosis cholesterol metabolism. J Bacteriol 191: 5232-5239.
Cheruvu M, Plikaytis BB, Shinnick TM (2007) The acid-induced operon Rv3083-Rv3089 is required for growth of Mycobacterium tuberculosis in macrophages. Tuberculosis (Edinb) 87: 12-20.
Cirillo SL, Subbian S, Chen B, Weisbrod TR, Jacobs WR, Jr., et al. (2009) Protection of Mycobacterium tuberculosis from reactive oxygen species conferred by the mel2 locus impacts persistence and dissemination. Infect Immun 77: 2557-2567.
Darwin KH, Lin G, Chen Z, Li H, Nathan CF (2005) Characterization of a Mycobacterium tuberculosis proteasomal ATPase homologue. Mol Microbiol 55: 561-571.
Gao LY, Groger R, Cox JS, Beverley SM, Lawson EH, et al. (2003) Transposon mutagenesis of Mycobacterium marinum identifies a locus linking pigmentation and intracellular survival. Infect Immun 71: 922-929.
Gao LY, Guo S, McLaughlin B, Morisaki H, Engel JN, et al. (2004) A mycobacterial virulence gene cluster extending RD1 is required for cytolysis, bacterial spreading and ESAT-6 secretion. Mol Microbiol 53: 1677-1693.
Gao LY, Pak M, Kish R, Kajihara K, Brown EJ (2006) A mycobacterial operon essential for virulence in vivo and invasion and intracellular persistence in macrophages. Infect Immun 74: 1757-1767.
Hett EC, Chao MC, Deng LL, Rubin EJ (2008) A mycobacterial enzyme essential for cell division synergizes with resuscitation-promoting factor. PLoS Pathog 4: e1000001.
Hingley-Wilson SM, Sambandamurthy VK, Jacobs WR, Jr. (2003) Survival perspectives from the world's most successful pathogen, Mycobacterium tuberculosis. Nat Immunol 4: 949-955.
Honer zu Bentrup K, Russell DG (2001) Mycobacterial persistence: adaptation to a changing environment. Trends Microbiol 9: 597-605.
Kana BD, Gordhan BG, Downing KJ, Sung N, Vostroktunova G, et al. (2008) The resuscitation-promoting factors of Mycobacterium tuberculosis are required for virulence and resuscitation from dormancy but are collectively dispensable for growth in vitro. Mol Microbiol 67: 672-684.
Movahedzadeh F, Smith DA, Norman RA, Dinadayala P, Murray-Rust J, et al. (2004) The Mycobacterium tuberculosis ino1 gene is essential for growth and virulence. Mol Microbiol 51: 1003-1014.
Parti RP, Shrivastava R, Srivastava S, Subramanian AR, Roy R, et al. (2008) A transposon insertion mutant of Mycobacterium fortuitum attenuated in virulence and persistence in a murine infection model that is complemented by Rv3291c of Mycobacterium tuberculosis. Microb Pathog 45: 370-376.
Raghavan S, Manzanillo P, Chan K, Dovey C, Cox JS (2008) Secreted transcription factor controls Mycobacterium tuberculosis virulence. Nature 454: 717-721.
Rampini SK, Selchow P, Keller C, Ehlers S, Bottger EC, et al. (2008) LspA inactivation in Mycobacterium tuberculosis results in attenuation without affecting phagosome maturation arrest. Microbiology 154: 2991-3001.
Sambou T, Dinadayala P, Stadthagen G, Barilone N, Bordat Y, et al. (2008) Capsular glucan and intracellular glycogen of Mycobacterium tuberculosis: biosynthesis and impact on the persistence in mice. Mol Microbiol 70: 762-774.
Sassetti CM, Rubin EJ (2003) Genetic requirements for mycobacterial survival during infection. Proc Natl Acad Sci U S A 100: 12989-12994.
Shin SJ, Wu CW, Steinberg H, Talaat AM (2006) Identification of novel virulence determinants in Mycobacterium paratuberculosis by screening a library of insertional mutants. Infect Immun 74: 3825-3833.
Stewart GR, Robertson BD, Young DB (2003) Tuberculosis: a problem with persistence. Nat Rev Microbiol 1: 97-105.
Vandal OH, Pierini LM, Schnappinger D, Nathan CF, Ehrt S (2008) A membrane protein preserves intrabacterial pH in intraphagosomal Mycobacterium tuberculosis. Nat Med 14: 849-854.
Walburger A, Koul A, Ferrari G, Nguyen L, Prescianotto-Baschong C, et al. (2004) Protein kinase G from pathogenic mycobacteria promotes survival within macrophages. Science 304: 1800-1804.
Yam KC, D'Angelo I, Kalscheuer R, Zhu H, Wang JX, et al. (2009) Studies of a ring-cleaving dioxygenase illuminate the role of cholesterol metabolism in the pathogenesis of Mycobacterium tuberculosis. PLoS Pathog 5: e1000344.
